# Supplementary material for: Genetic Implication of Prenatal GABAergic and Cholinergic Neuron Development in Susceptibility to Schizophrenia
Source: Schizophr Bull. 2024 Jun 13;50(5):1171–84. doi: 10.1093/schbul/sbae083 (PMC11349020; doi:10.1093/schbul/sbae083)
Supplement: sbae083_suppl_Supplementary_Tables [file sbae083_suppl_supplementary_tables.xlsx]

## Sheet: S1
Table S1. Gene expression specificity scores for broad level 1 cell types of the ganglionic eminences (note: sporadically expressed genes and genes at the Chr6 MHC locus removed)
Gene	CGE-N	IPC	LGE-N	MGE-N	Microglia	Progenitor
MIR1302-10	0	0	0	0	0	0.99998
AL627309.1	0	0	0.0170712	0.0289881	0.924832	0.029108
AP006222.2	0.209387	0.106503	0.186756	0.177817	0.185702	0.133836
RP5-857K21.4	0	0	0.562038	0.437961	0	0
RP11-206L10.3	0.176301	0.0767223	0.191972	0.149133	0.327076	0.0787956
RP11-206L10.2	0.13884	0.267701	0.192317	0.198918	0.0568297	0.145395
RP11-206L10.9	0.158107	0.106674	0.242957	0.268535	0	0.223728
LINC00115	0.12128	0.173796	0.160606	0.139632	0.244744	0.159942
FAM41C	0.102397	0.143788	0.11756	0.182277	0.282428	0.17155
RP11-54O7.1	0.179136	0.170285	0.358752	0.0868082	0.114462	0.0905571
SAMD11	0.047311	0.183762	0.137278	0.170579	0.377601	0.0834698
NOC2L	0.190983	0.171551	0.200817	0.187251	0.119337	0.130061
KLHL17	0.20606	0.170244	0.221586	0.24815	0	0.153961
RP11-54O7.17	0.0293623	0.218756	0.0994149	0.0209518	0.250311	0.381203
HES4	0.0398703	0.178092	0.107617	0.0563562	0.309397	0.308667
ISG15	0.0217487	0.0307568	0.0383885	0.0195277	0.823987	0.0655916
AGRN	0.0969826	0.0662196	0.111667	0.0885797	0.564381	0.0721697
C1orf159	0.220445	0.150766	0.211986	0.145194	0.0789197	0.19269
TNFRSF18	0	0.790666	0	0	0	0.209325
TNFRSF4	0	0	0	0.0285091	0.971491	0
SDF4	0.147738	0.139972	0.157795	0.153274	0.220899	0.180323
B3GALT6	0.0873026	0.167693	0.222291	0.16194	0.170578	0.190195
FAM132A	0	0.123682	0.106821	0.0100036	0.698575	0.0609177
UBE2J2	0.178623	0.147102	0.190314	0.179661	0.144881	0.159419
SCNN1D	0.156978	0.159714	0.24317	0.141354	0.0616243	0.23716
ACAP3	0.17547	0.150492	0.220323	0.267253	0.072171	0.114291
PUSL1	0.0586261	0.115024	0.113987	0.046245	0.464693	0.201425
CPSF3L	0.163807	0.175081	0.175726	0.177908	0.120862	0.186616
GLTPD1	0.220534	0.13639	0.202901	0.211786	0.0987982	0.129591
DVL1	0.187487	0.123032	0.195463	0.167638	0.148891	0.177489
MXRA8	0.199433	0.23644	0.128572	0.138461	0.134143	0.162951
AURKAIP1	0.124766	0.168634	0.147802	0.150937	0.200021	0.20784
CCNL2	0.184926	0.149698	0.211974	0.208453	0.116632	0.128317
RP4-758J18.2	0.140581	0.166815	0.16503	0.1707	0.183742	0.173133
MRPL20	0.118373	0.172138	0.169089	0.136398	0.212558	0.191444
ANKRD65	0.084539	0	0.133837	0.251062	0	0.530561
VWA1	0.108306	0.0652645	0.0704745	0.0195135	0.634769	0.101673
ATAD3B	0.169932	0.174822	0.183389	0.157385	0.133279	0.181192
ATAD3A	0.131043	0.202269	0.137498	0.13297	0.158227	0.237992
SSU72	0.133734	0.162118	0.169364	0.151873	0.195471	0.18744
AL645728.1	0.206474	0.111098	0.212401	0.185085	0.149547	0.135395
C1orf233	0.0260039	0.0835257	0.0887291	0.075943	0.669168	0.0566298
RP11-345P4.9	0.140608	0.197713	0.164328	0.156717	0.0813701	0.259263
MIB2	0.176557	0.150687	0.184889	0.182155	0.137965	0.167747
CDK11B	0.147482	0.176194	0.207625	0.183106	0.0963378	0.189255
SLC35E2B	0.216875	0.153809	0.243589	0.214121	0.0599286	0.111677
CDK11A	0.145465	0.169604	0.187748	0.167734	0.150999	0.17845
SLC35E2	0.228475	0.194764	0.2465	0.206022	0.0225605	0.101678
NADK	0.110414	0.181487	0.121837	0.0966062	0.263061	0.226594
GNB1	0.164175	0.169946	0.206161	0.186836	0.125484	0.147399
RP1-140A9.1	0.0948796	0.24137	0.222123	0.186393	0.100641	0.154593
TMEM52	0.401265	0.132055	0.166593	0.116405	0	0.183681
C1orf222	0.0740211	0.0926656	0.0444216	0.0480204	0.53026	0.210611
RP11-547D24.1	0.422137	0.117348	0.297243	0.047665	0	0.115606
GABRD	0.12739	0.115874	0.227519	0.0711294	0.038835	0.419252
PRKCZ	0.242967	0.118809	0.271985	0.227987	0.0378325	0.10042
RP5-892K4.1	0.250583	0.107923	0.329653	0.263486	0	0.048355
RP11-181G12.2	0.216733	0.101755	0.203228	0.261248	0.104537	0.112499
C1orf86	0.126971	0.18961	0.16495	0.134533	0.199472	0.184463
AL590822.2	0.220325	0.0996939	0.352212	0.212463	0	0.115306
AL590822.1	0.26942	0.138436	0.234657	0.22523	0.0112911	0.120966
SKI	0.167273	0.1433	0.16643	0.173148	0.177981	0.171866
MORN1	0.180782	0.211755	0.140743	0.113132	0.0964581	0.25713
RER1	0.127304	0.142438	0.130131	0.132978	0.290686	0.176464
PEX10	0.164015	0.170942	0.163132	0.143123	0.105727	0.253061
PLCH2	0.372236	0.050241	0.36528	0.14071	0	0.0715319
PANK4	0.185923	0.157368	0.189024	0.171654	0.0903895	0.205642
HES5	0.0175104	0.118321	0.0242802	0.0216364	0.0102833	0.807969
RP3-395M20.12	0.0202328	0.100092	0.0223993	0.0144504	0.0456609	0.797165
TNFRSF14	0.0148909	0.0187544	0.00986192	0.0106472	0.922907	0.022939
FAM213B	0.0894841	0.236328	0.139118	0.140847	0.0659882	0.328235
MMEL1	0.302378	0.133499	0.248386	0.213552	0	0.102185
RP13-436F16.1	0	0	0	0.174265	0	0.825734
LINC00982	0.0321392	0.107948	0.030362	0.0344932	0.0367281	0.758329
PRDM16	0.0438899	0.221509	0.0251831	0.0386156	0.0641301	0.606672
MEGF6	0.0222413	0.135303	0.192237	0.104437	0.240024	0.305758
RP11-46F15.2	0.40999	0.063434	0.0926748	0.18442	0	0.24948
TPRG1L	0.173001	0.116743	0.181509	0.166745	0.251004	0.110998
WRAP73	0.160209	0.203725	0.171324	0.153024	0.091673	0.220046
TP73	0.110887	0.159968	0.14955	0.0968378	0.315381	0.167376
TP73-AS1	0.181074	0.133191	0.173003	0.226701	0.14701	0.139021
SMIM1	0.0176267	0.149805	0.0229838	0.048874	0.639322	0.121389
LRRC47	0.179079	0.179327	0.194193	0.18777	0.0949847	0.164646
CEP104	0.227974	0.124714	0.258043	0.19649	0.0706739	0.122105
DFFB	0.173116	0.215726	0.240456	0.108881	0.0709691	0.190851
C1orf174	0.141709	0.146865	0.140497	0.140083	0.211008	0.219839
RP5-1166F10.1	0	0.851155	0.0589309	0	0	0.0899114
AJAP1	0.0395321	0.051548	0.549574	0.301198	0	0.0581477
NPHP4	0.124792	0.223561	0.186114	0.159	0.130677	0.175857
KCNAB2	0.107444	0.14876	0.188006	0.137645	0.286279	0.131866
CHD5	0.249969	0.0276436	0.342297	0.333605	0.017385	0.0291007
RPL22	0.193097	0.187187	0.152303	0.162525	0.153328	0.15156
ICMT	0.0788197	0.217339	0.0984546	0.1264	0.195378	0.283608
GPR153	0.314099	0.128778	0.225231	0.242323	0.0235474	0.0660212
ACOT7	0.137947	0.179163	0.219196	0.179044	0.082272	0.202378
RP1-202O8.3	0.238289	0.210539	0.233889	0.14712	0	0.170162
ESPN	0	0.330039	0.0836584	0	0	0.586301
TNFRSF25	0.324372	0.124749	0.135595	0.216753	0.125547	0.0729844
PLEKHG5	0.221055	0.133489	0.126986	0.194331	0.243288	0.0808504
NOL9	0.218893	0.146009	0.204649	0.225621	0.0664054	0.138422
ZBTB48	0.170424	0.112366	0.197618	0.185455	0.180035	0.154102
KLHL21	0.13321	0.138833	0.11761	0.0925455	0.322023	0.195779
PHF13	0.161886	0.197377	0.154096	0.141728	0.105926	0.238988
THAP3	0.214642	0.165274	0.199647	0.169407	0.084038	0.166993
DNAJC11	0.23961	0.152081	0.189799	0.186013	0.0928822	0.139615
CAMTA1	0.12271	0.201261	0.169362	0.170432	0.122465	0.21377
VAMP3	0.0866055	0.111297	0.0578172	0.0821985	0.523423	0.138658
PER3	0.114582	0.14568	0.0705227	0.0797133	0.389085	0.200416
PARK7	0.139734	0.182303	0.166162	0.152444	0.162141	0.197216
ERRFI1	0.210977	0.115735	0.246698	0.256732	0.0497453	0.120113
SLC45A1	0.235313	0.0667181	0.307303	0.272406	0.0407711	0.0774879
RERE	0.213277	0.137513	0.252521	0.257282	0.050607	0.0888006
ENO1	0.0753371	0.193114	0.0897454	0.0746784	0.333225	0.233899
ENO1-AS1	0.115429	0.142528	0.151001	0.103807	0.316104	0.17113
SLC2A5	0.00437309	0	0.00479973	0.00228405	0.983055	0.00548809
H6PD	0.242028	0.133897	0.169139	0.185968	0.113832	0.155137
SPSB1	0.0345304	0.0948128	0.0249699	0.032183	0.727857	0.0856463
SLC25A33	0.0815066	0.190908	0.125985	0.130297	0.242849	0.228454
TMEM201	0.139125	0.160555	0.202512	0.156253	0.159796	0.18176
PIK3CD	0.203738	0.0718207	0.0952258	0.218421	0.389008	0.021786
RP11-558F24.4	0.106233	0.142876	0.025598	0.087458	0.505124	0.132711
CLSTN1	0.211989	0.096252	0.219572	0.234065	0.0952785	0.142844
CTNNBIP1	0.148037	0.202297	0.106329	0.295989	0.0885519	0.158796
LZIC	0.129396	0.183117	0.156624	0.16778	0.188788	0.174294
NMNAT1	0.122763	0.135542	0.103874	0.135986	0.337003	0.164832
UBE4B	0.191731	0.172705	0.19858	0.211421	0.0914811	0.134081
KIF1B	0.210986	0.141981	0.234219	0.228924	0.0305373	0.153353
PGD	0.137649	0.220018	0.187262	0.14043	0.10089	0.213751
RP4-736L20.3	0	0.206158	0.231006	0	0	0.562835
APITD1	0.0611656	0.211255	0.119497	0.0849562	0.167032	0.356094
APITD1-CORT	0.0169788	0.261866	0.139095	0.079429	0.237226	0.265405
CORT	0	0.0582562	0.167065	0.642594	0	0.132085
DFFA	0.140065	0.167709	0.205519	0.179836	0.151506	0.155365
PEX14	0.185748	0.143129	0.193076	0.188094	0.109631	0.180322
CASZ1	0.0754704	0.220225	0.398119	0.133208	0	0.172977
TARDBP	0.143139	0.206153	0.186217	0.164275	0.0828425	0.217373
RP4-635E18.8	0.220305	0.115105	0.228799	0.207887	0.0943489	0.133555
SRM	0.106768	0.236671	0.226413	0.12318	0.101908	0.205061
EXOSC10	0.184836	0.185643	0.180683	0.175174	0.0699728	0.203691
RP4-635E18.6	0.166939	0.0280801	0.106122	0.145497	0.242474	0.310887
MTOR	0.122493	0.140793	0.195083	0.190253	0.144106	0.207272
UBIAD1	0.210737	0.163049	0.172398	0.223572	0.0648472	0.165396
PTCHD2	0.293919	0.0995804	0.251476	0.21733	0.0521599	0.0855351
FBXO2	0.0613938	0.0922761	0.662733	0.106404	0	0.0771931
FBXO44	0.218673	0.0950647	0.338927	0.208033	0.0337336	0.105569
FBXO6	0.163832	0.0705246	0.341253	0.151435	0.160216	0.112739
MAD2L2	0.165949	0.245797	0.139228	0.178629	0.0652218	0.205176
DRAXIN	0.297309	0.123943	0.259874	0.213902	0.0322102	0.0727608
AGTRAP	0.0451856	0.046006	0.0322287	0.0281534	0.55998	0.288447
MTHFR	0.186234	0.124673	0.173246	0.199568	0.202134	0.114145
CLCN6	0.188253	0.163301	0.196274	0.185947	0.138025	0.128201
NPPA	0.296455	0.318737	0.0516071	0.243148	0.0277475	0.062306
KIAA2013	0.138236	0.179857	0.149439	0.14734	0.241689	0.143439
PLOD1	0.0383747	0.0530089	0.0320817	0.0381999	0.732277	0.106058
MFN2	0.228878	0.137841	0.195016	0.210267	0.0644298	0.163568
MIIP	0.171878	0.124846	0.193407	0.178221	0.159883	0.171765
TNFRSF1B	0	0	0.000323508	0.000808132	0.998562	0.000306284
VPS13D	0.114762	0.0965462	0.153488	0.152638	0.340292	0.142273
DHRS3	0.0124871	0.127563	0.0082926	0.0185531	0.653908	0.179196
C1orf158	0	0	0	0	0	0.999996
PDPN	0.0174964	0.137798	0.0147337	0.0178129	0.528203	0.283956
PRDM2	0.191147	0.166482	0.235117	0.207557	0.0617575	0.13794
KAZN	0.153114	0.0784759	0.24476	0.248515	0.0497811	0.225355
TMEM51	0.0366254	0.0487159	0.00780207	0.010292	0.797123	0.0994417
FHAD1	0.0589232	0	0.0614627	0.0192407	0.712037	0.148336
RP3-467K16.2	0.0812805	0	0.0251715	0	0.876223	0.0173245
EFHD2	0.0185061	0.0540723	0.0558894	0.0137986	0.767421	0.0903122
CASP9	0.0874929	0.172655	0.130355	0.152157	0.233846	0.223494
DNAJC16	0.18397	0.102477	0.212486	0.166047	0.218049	0.116971
AGMAT	0.0866053	0.0421168	0.0422572	0.079368	0.710318	0.0393341
DDI2	0.142542	0.135465	0.172808	0.14223	0.232921	0.174035
PLEKHM2	0.152329	0.161964	0.200187	0.175693	0.175237	0.13459
FBLIM1	0.135391	0.0528408	0.386622	0.214496	0.17777	0.032879
RP11-169K16.9	0.16319	0.231692	0.131319	0.17936	0.0836599	0.210778
SPEN	0.191717	0.157739	0.222164	0.210772	0.0676041	0.150003
ZBTB17	0.209481	0.184845	0.200928	0.211815	0.0643723	0.128559
C1orf64	0	0	0	0.00629939	0.990028	0.00367208
HSPB7	0	0	0	0	0.912844	0.0871538
FAM131C	0.312295	0.171844	0.206663	0.140743	0	0.168454
EPHA2	0.00801948	0.0394467	0	0.00974633	0.719089	0.223698
ARHGEF19	0.051865	0.242909	0.196145	0.0650698	0.199592	0.244419
FBXO42	0.204478	0.166549	0.177548	0.216432	0.0934802	0.141512
SZRD1	0.131815	0.189317	0.12736	0.139238	0.208016	0.204254
NECAP2	0.131399	0.129948	0.114928	0.143116	0.337624	0.142985
RP4-798A10.2	0.219432	0.142897	0.174407	0.225336	0.119309	0.118619
RP4-798A10.7	0.180805	0.130084	0.263668	0.291518	0.0227506	0.111175
RP4-798A10.4	0.0659177	0.0213554	0.116042	0.165376	0.6074	0.0239091
U1	0.0585632	0.144601	0.182139	0.228264	0.245146	0.141287
NBPF1	0.167428	0.156543	0.179401	0.260613	0.068339	0.167675
CROCCP2	0.223703	0.153505	0.208543	0.210432	0.0573759	0.146441
CROCC	0.313952	0.0952381	0.263043	0.192304	0.0442767	0.0911861
U1.1	0.047766	0.106423	0.180204	0.230336	0.337516	0.0977534
RP11-108M9.4	0.0695063	0.107802	0.0846277	0.0940844	0.526674	0.117306
RP11-108M9.6	0.218483	0.142684	0.21569	0.234982	0.0246964	0.163464
MFAP2	0.0569665	0.272963	0.0836264	0.0942121	0.169728	0.322504
ATP13A2	0.211413	0.0986539	0.272559	0.216733	0.090748	0.109892
SDHB	0.122117	0.166432	0.13263	0.120147	0.272875	0.185799
PADI2	0	0	0.0108263	0	0.966296	0.0228775
RCC2	0.139352	0.227943	0.120244	0.14486	0.158715	0.208885
ARHGEF10L	0.146359	0.115702	0.184801	0.18193	0.255526	0.115681
IGSF21	0.0972321	0.044325	0.175183	0.318566	0.282894	0.0817997
ALDH4A1	0.160767	0.100591	0.14278	0.140307	0.265865	0.189688
UBR4	0.20116	0.154375	0.19968	0.198182	0.0955111	0.151092
RP1-43E13.2	0.143115	0.242504	0.0774619	0.149971	0.124535	0.262414
EMC1	0.195095	0.112315	0.161853	0.171382	0.219415	0.139941
MRTO4	0.143338	0.221099	0.170378	0.126929	0.136047	0.202209
AKR7A3	0.157782	0.119736	0.153531	0.125294	0.26392	0.179736
AKR7A2	0.113192	0.199425	0.125174	0.0989936	0.173645	0.289571
PQLC2	0.147227	0.179924	0.175605	0.176851	0.157792	0.1626
CAPZB	0.0850377	0.12489	0.0939375	0.0944976	0.491649	0.109989
MINOS1-NBL1	0.0517693	0.184539	0.136741	0.0852109	0	0.541739
MINOS1	0.089965	0.146377	0.106622	0.104977	0.369286	0.182774
NBL1	0.0916463	0.0759057	0.0563524	0.0375208	0.700472	0.0381025
TMCO4	0	0.0421036	0.0350906	0	0.75817	0.164635
OTUD3	0.142924	0.17724	0.190555	0.186028	0.116947	0.186307
UBXN10-AS1	0	0.169145	0.442548	0.0781862	0	0.310121
UBXN10	0	0.136946	0.128208	0.14059	0	0.594255
CAMK2N1	0.248194	0.167017	0.221029	0.222248	0.0402613	0.101252
MUL1	0.180483	0.13331	0.156166	0.17992	0.175245	0.174876
FAM43B	0	0.0363858	0.603716	0.18377	0.14269	0.0334386
PINK1	0.196347	0.123573	0.19939	0.173179	0.178104	0.129406
PINK1-AS	0.248029	0.105122	0.18688	0.221504	0.0866677	0.151798
DDOST	0.115798	0.148659	0.134831	0.120268	0.297775	0.182669
KIF17	0.0107509	0.011059	0.0232556	0.0211139	0.909357	0.0244634
HP1BP3	0.177724	0.148948	0.214453	0.185341	0.0885774	0.184956
EIF4G3	0.129093	0.163198	0.208004	0.167833	0.165367	0.166503
ECE1	0.0986282	0.0704964	0.0715118	0.0439444	0.631341	0.0840783
NBPF3	0.167707	0.149651	0.251995	0.177727	0	0.252921
ALPL	0.103479	0.0428495	0.440973	0.0766271	0.256362	0.0797096
RAP1GAP	0.167038	0.102556	0.268977	0.173159	0.0583245	0.229944
USP48	0.191453	0.146167	0.197481	0.189269	0.0925107	0.18312
HSPG2	0.0641688	0.0963044	0.0798227	0.0851387	0.22033	0.454235
LINC00339	0.077019	0.2217	0.108043	0.125112	0.215008	0.253117
CDC42	0.172487	0.145674	0.217571	0.189737	0.148163	0.126368
WNT4	0	0	0.0997887	0.0299853	0.268837	0.601389
ZBTB40	0.133651	0.187351	0.170224	0.195943	0.171111	0.14172
EPHA8	0	0	0.504501	0.478792	0	0.0167069
C1QA	0.00100166	0.000261622	0.000718333	0.000729141	0.99675	0.000539178
C1QC	0.000619035	0.000284641	0.000270423	0.000158532	0.998323	0.000344787
C1QB	0.000524465	0.000270063	0.000474617	0.000331244	0.998084	0.000315525
EPHB2	0.136692	0.275206	0.170339	0.149831	0.0359206	0.232011
RP1-74M1.3	0.157078	0.213309	0.206383	0.193843	0.0454917	0.183896
KDM1A	0.196007	0.188812	0.21738	0.207105	0.0385769	0.15212
LUZP1	0.134781	0.158218	0.190498	0.147242	0.203765	0.165496
RP5-1057J7.6	0.200941	0.208472	0.179863	0.189024	0.0421101	0.17959
HNRNPR	0.14476	0.203742	0.186088	0.159929	0.0654891	0.239991
ZNF436	0.21485	0.100787	0.229376	0.228782	0.126258	0.0999467
C1orf213	0.150859	0.139523	0.225345	0.174953	0.143448	0.165872
TCEA3	0.0547706	0.251853	0.0246177	0.118532	0.103119	0.447108
ASAP3	0.301309	0.242117	0.128618	0.114408	0.0144032	0.199146
E2F2	0.0177863	0.481874	0.0236314	0.0166156	0.0125175	0.447575
ID3	0.0283961	0.0448714	0.00875371	0.0397118	0.705198	0.173069
RPL11	0.203576	0.172802	0.154121	0.175259	0.1495	0.144742
TCEB3	0.16635	0.172299	0.18086	0.182328	0.139211	0.158952
RP5-886K2.3	0.148465	0.185614	0.187681	0.192815	0.0442806	0.241144
PITHD1	0.195424	0.111719	0.196239	0.19748	0.115452	0.183687
LYPLA2	0.148616	0.156491	0.180513	0.186992	0.183802	0.143586
GALE	0.153211	0.125638	0.199882	0.155495	0.226397	0.139378
HMGCL	0.107935	0.121701	0.096074	0.100342	0.429875	0.144073
FUCA1	0.138548	0.0691553	0.174156	0.13877	0.402666	0.0767038
PNRC2	0.140819	0.200481	0.147789	0.12463	0.122077	0.264205
SRSF10	0.13506	0.202613	0.175614	0.149673	0.0858582	0.251182
STPG1	0.0487968	0.0513821	0.14008	0.107583	0.506416	0.145742
NIPAL3	0.238216	0.06147	0.34905	0.186667	0.0766943	0.0879032
RCAN3	0.163846	0.09006	0.33549	0.245851	0.108518	0.056236
RP4-594I10.3	0.138903	0.0856365	0.351934	0.354147	0	0.069379
SRRM1	0.152208	0.175819	0.187234	0.160201	0.125911	0.198627
CLIC4	0.178636	0.184616	0.168058	0.211985	0.086436	0.170269
SYF2	0.192308	0.187385	0.177504	0.193761	0.109707	0.139335
C1orf63	0.139193	0.155129	0.147913	0.152326	0.265091	0.140348
RP3-465N24.6	0.210236	0.233256	0.195644	0.198189	0	0.162676
TMEM50A	0.165247	0.144811	0.14753	0.162454	0.235342	0.144616
TMEM57	0.214609	0.125026	0.255214	0.236109	0.0861182	0.0829241
LDLRAP1	0.0128041	0.0323999	0.00500531	0	0.786918	0.162873
RP11-70P17.1	0.016703	0	0	0	0.961752	0.0215447
MAN1C1	0.0114094	0.021219	0.0219203	0.0481877	0.816704	0.0805596
RP1-187B23.1	0.0593738	0.0974435	0.019465	0.0738561	0.633708	0.116154
SEPN1	0.135697	0.192156	0.145211	0.123713	0.163558	0.239664
MTFR1L	0.153743	0.142278	0.184289	0.17657	0.170721	0.172399
AUNIP	0.0049671	0.374748	0.00401007	0.00643462	0.0970768	0.512763
PAQR7	0.111707	0.157053	0.113326	0.150959	0.185979	0.280977
STMN1	0.175971	0.173889	0.241072	0.202141	0.0519551	0.154972
PAFAH2	0.0596615	0.0862879	0.0692532	0.0618348	0.548053	0.174909
EXTL1	0.281893	0	0.237889	0.0753638	0	0.404854
PDIK1L	0.225814	0.11613	0.249896	0.238902	0.0593556	0.109902
FAM110D	0.0988139	0.1659	0.209551	0.125346	0.247362	0.153026
ZNF593	0.113693	0.175601	0.120552	0.117599	0.31054	0.162014
CNKSR1	0.28376	0.0636956	0.214164	0.288208	0.0650652	0.0851079
CEP85	0.100635	0.206631	0.150769	0.108485	0.062135	0.371345
SH3BGRL3	0.155751	0.184121	0.1202	0.197729	0.264974	0.077225
UBXN11	0.0873979	0.117893	0.196713	0.0752343	0.19115	0.331612
CD52	0	0	0	0	0.976964	0.0230355
DHDDS	0.230781	0.152841	0.168551	0.190138	0.107996	0.149694
HMGN2	0.120888	0.264836	0.08502	0.0578483	0.0801908	0.391216
RPS6KA1	0.0375383	0.0570319	0.0291844	0.0288345	0.767429	0.0799821
ARID1A	0.157424	0.182982	0.208728	0.192417	0.0895582	0.16889
PIGV	0.074605	0.139174	0.0755775	0.0879777	0.452465	0.170201
ZDHHC18	0.166276	0.171895	0.187825	0.199344	0.142188	0.132472
GPN2	0.154233	0.177533	0.1523	0.177881	0.16276	0.175293
GPATCH3	0.175189	0.155627	0.133946	0.206144	0.131741	0.197352
NUDC	0.130019	0.170481	0.167609	0.140735	0.153747	0.237409
TRNP1	0.0500071	0	0.133353	0.119206	0.536696	0.160737
FAM46B	0	0	0	0	0	0.999983
SLC9A1	0.124892	0.0963512	0.104996	0.0703556	0.487383	0.116021
WDTC1	0.167934	0.174025	0.187141	0.179328	0.142414	0.149158
TMEM222	0.164576	0.160845	0.169653	0.1663	0.144067	0.194558
SYTL1	0.0775956	0	0.0096563	0.0571568	0.687058	0.168533
MAP3K6	0.0169299	0.183199	0.0821966	0.137851	0.301392	0.278431
FCN3	0.0678134	0	0.494569	0.42632	0	0.0112967
WASF2	0.137515	0.134313	0.0885806	0.0967904	0.400972	0.141828
RP1-159A19.4	0	0	0	0.0111678	0.976053	0.0127782
AHDC1	0.188942	0.0880246	0.220139	0.210235	0.199067	0.0935923
FGR	0	0	0	0	1	0
IFI6	0.00991867	0.0785255	0.0146024	0.0144602	0.601942	0.280551
FAM76A	0.194175	0.132726	0.176741	0.194584	0.126409	0.175365
STX12	0.214775	0.13576	0.214079	0.199319	0.12317	0.112897
PPP1R8	0.169168	0.190693	0.188959	0.157715	0.0958595	0.197605
THEMIS2	0.022178	0.00742023	0.0153193	0.00813476	0.915722	0.0312258
RPA2	0.116865	0.239167	0.11467	0.106291	0.150103	0.272906
XKR8	0.188545	0.116061	0.19911	0.160974	0.201201	0.134109
EYA3	0.195387	0.170743	0.187317	0.188009	0.107708	0.150836
PTAFR	0.00158666	0.0024659	0.0169716	0.00377568	0.973263	0.00193708
DNAJC8	0.154362	0.16744	0.182795	0.165235	0.149391	0.180778
ATPIF1	0.126463	0.114302	0.178044	0.138532	0.256326	0.186334
RP5-1092A3.4	0.0974473	0.206839	0.184201	0.0772545	0.16717	0.267089
SESN2	0.174639	0.0864396	0.1143	0.0942767	0.391167	0.139178
MED18	0.165242	0.142041	0.151423	0.167462	0.214443	0.159389
PHACTR4	0.181679	0.189604	0.174583	0.208138	0.0834608	0.162535
RCC1	0.0768787	0.228451	0.111504	0.0707751	0.108039	0.404351
TRNAU1AP	0.213462	0.160305	0.209448	0.198136	0.0824227	0.136226
SNHG12	0.19937	0.138122	0.134726	0.161339	0.230904	0.135539
TAF12	0.113237	0.149584	0.164143	0.15315	0.238069	0.181816
RAB42	0.0040913	0.0496046	0.0115211	0.0206715	0.830374	0.0837376
GMEB1	0.237928	0.126242	0.225021	0.219514	0.0539954	0.137299
YTHDF2	0.180647	0.178725	0.196816	0.204112	0.0903832	0.149317
RP1-212P9.2	0	0.414727	0.129624	0.455647	0	0
EPB41	0.0778235	0.174232	0.264852	0.145867	0.115156	0.222069
TMEM200B	0	0.0728526	0	0.021489	0.860463	0.0451947
SRSF4	0.179091	0.179393	0.182722	0.172244	0.102262	0.184289
MECR	0.151294	0.202236	0.16583	0.135538	0.128597	0.216504
PTPRU	0.0291462	0.0384007	0.292109	0.14939	0.312875	0.178078
LAPTM5	0.000127953	0.000279161	0.00073772	0.000581511	0.997462	0.000811575
SDC3	0.103641	0.117677	0.263553	0.220035	0.134942	0.160152
PUM1	0.204106	0.164393	0.22253	0.199696	0.0669095	0.142366
NKAIN1	0.0914181	0.085746	0.354322	0.255353	0.0718205	0.141341
SNRNP40	0.101847	0.194568	0.155465	0.132026	0.161201	0.254894
ZCCHC17	0.150118	0.152694	0.198377	0.193831	0.133561	0.171418
FABP3	0.00526454	0.00438031	0.0118413	0.0115595	0.962824	0.00413005
SERINC2	0.146356	0.253758	0.154028	0.216468	0.0776404	0.15175
TINAGL1	0	0	0	0	0.973855	0.0261438
PEF1	0.148205	0.206514	0.171933	0.149696	0.111008	0.212644
COL16A1	0.0292165	0.114978	0.443702	0.0515714	0.214401	0.146131
BAI2	0.106055	0.163587	0.276013	0.137782	0.0625646	0.253999
RP11-84A19.2	0.174461	0.231944	0.177091	0.226833	0.100797	0.0888735
PTP4A2	0.111896	0.141088	0.180631	0.166749	0.159321	0.240314
KHDRBS1	0.194891	0.194233	0.195675	0.193348	0.0564072	0.165447
TMEM39B	0.186437	0.185822	0.179975	0.213037	0.0757335	0.158995
KPNA6	0.193991	0.177963	0.196595	0.183807	0.0908313	0.156813
TXLNA	0.123646	0.154463	0.141157	0.145597	0.253419	0.181718
CCDC28B	0.205697	0.144472	0.250968	0.222876	0.0621559	0.113832
IQCC	0.128102	0.131607	0.186084	0.170418	0.0318719	0.351918
TMEM234	0.16889	0.10777	0.196949	0.174906	0.181378	0.170106
EIF3I	0.148574	0.189711	0.169361	0.152096	0.154396	0.185863
HDAC1	0.0635139	0.249525	0.0957709	0.120467	0.201739	0.268985
MARCKSL1	0.190485	0.186061	0.221379	0.226875	0.0418304	0.133369
FAM229A	0.180776	0.172011	0.184337	0.142237	0.145431	0.175207
BSDC1	0.247879	0.1584	0.209828	0.202543	0.0707335	0.110617
ZBTB8B	0.368015	0.148665	0.112198	0.181772	0.0379759	0.151374
ZBTB8A	0.224803	0.176117	0.203125	0.223459	0.0373074	0.135189
ZBTB8OS	0.12315	0.201224	0.137486	0.154884	0.209079	0.174177
RBBP4	0.156501	0.221032	0.188557	0.162288	0.0737588	0.197864
SYNC	0.195175	0.156067	0.234395	0.187996	0.0637992	0.162566
KIAA1522	0.276556	0.137265	0.237722	0.245137	0.0264863	0.0768345
YARS	0.117789	0.160364	0.177761	0.157672	0.133022	0.253393
S100PBP	0.143651	0.207794	0.129553	0.14493	0.154595	0.219477
FNDC5	0.190667	0.270436	0.0867555	0.388814	0.0233291	0.0399984
HPCA	0.161952	0.306146	0.211301	0.121322	0.00973966	0.18954
TMEM54	0.0869233	0.403151	0.0239579	0.0523128	0	0.433655
RNF19B	0.202463	0.099359	0.216424	0.18811	0.192449	0.101195
AK2	0.0754568	0.204703	0.102802	0.0946725	0.285969	0.236397
ADC	0.0415947	0.0676605	0.122123	0.0704595	0.580177	0.117986
TRIM62	0.305824	0.1666	0.160331	0.299762	0.0111548	0.0563284
ZNF362	0.202978	0.129041	0.212166	0.205758	0.117211	0.132845
PHC2	0.144171	0.179814	0.22853	0.180431	0.137417	0.129636
ZSCAN20	0.203818	0.265689	0.192381	0.172718	0	0.165394
CSMD2	0.291486	0.0931246	0.171845	0.176077	0.0641868	0.20328
C1orf94	0.320042	0.147658	0.0492579	0.0502341	0	0.432808
SMIM12	0.0996136	0.141651	0.12567	0.128973	0.348069	0.156024
GJA4	0	0	0	0	1	0
DLGAP3	0.0731853	0.12906	0.117519	0.135251	0.456284	0.0887006
RP11-244H3.4	0.0134278	0.0694849	0.0420816	0.0194547	0.770306	0.0852444
ZMYM6	0.178706	0.141764	0.196555	0.188972	0.155916	0.138087
ZMYM1	0.123932	0.131311	0.162206	0.181523	0.139124	0.261904
SFPQ	0.168869	0.211088	0.178354	0.170671	0.0643532	0.206665
ZMYM4	0.128517	0.194609	0.200008	0.1785	0.0940649	0.204301
KIAA0319L	0.175349	0.138678	0.184598	0.25226	0.0966174	0.152498
NCDN	0.132674	0.112536	0.279191	0.243807	0.106965	0.124826
PSMB2	0.124717	0.242577	0.142938	0.1389	0.124067	0.2268
C1orf216	0.224479	0.150981	0.249017	0.260215	0.0413175	0.0739907
CLSPN	0.0167482	0.387786	0.0267482	0.0288383	0.0981477	0.441731
AGO4	0.182541	0.104025	0.219737	0.199859	0.16049	0.133348
AGO1	0.177346	0.193238	0.208445	0.22941	0.0522239	0.139336
AGO3	0.212676	0.1397	0.179171	0.194036	0.112383	0.162035
TEKT2	0.13718	0.120092	0.203865	0.118959	0.0568972	0.363005
ADPRHL2	0.167691	0.153047	0.165142	0.165847	0.159182	0.189089
COL8A2	0	0	0.00888748	0	0.991112	0
TRAPPC3	0.115849	0.131971	0.20446	0.145881	0.245859	0.155981
MAP7D1	0.180167	0.165034	0.190092	0.221498	0.114641	0.128567
THRAP3	0.162119	0.172139	0.18337	0.172692	0.115336	0.194344
SH3D21	0.0325719	0.00945591	0.0473027	0.047909	0.830069	0.0326918
EVA1B	0.00325083	0.00218929	0.00227055	0.00200821	0.983178	0.00710355
STK40	0.141286	0.137894	0.164844	0.184684	0.224657	0.146635
LSM10	0.106951	0.109867	0.12552	0.133353	0.380253	0.144057
OSCP1	0.162393	0.145472	0.234752	0.150836	0.0913961	0.215152
MRPS15	0.114469	0.17008	0.125596	0.106364	0.307601	0.175889
CSF3R	0.000391915	0	0.000806531	0.000700463	0.997279	0.000821986
GRIK3	0.0617272	0.265364	0.293159	0.191432	0.0242553	0.164062
LINC01137	0.0259593	0.0732141	0.335607	0.0628015	0.468151	0.0342667
ZC3H12A	0	0.215202	0.0757299	0	0.589655	0.119413
MEAF6	0.166409	0.154312	0.220765	0.194298	0.109214	0.155002
SNIP1	0.207289	0.142584	0.203047	0.225965	0.0742621	0.146854
DNALI1	0.0694027	0.182618	0.198238	0.114917	0.109799	0.325025
GNL2	0.11946	0.209867	0.176493	0.130581	0.164661	0.198939
RSPO1	0	0	0	0.0152043	0	0.984795
C1orf109	0.166806	0.196267	0.15987	0.156622	0.0617328	0.258702
CDCA8	0.0209219	0.0555095	0.0279542	0.0203708	0.0815631	0.79368
EPHA10	0.0512669	0.0598651	0.460454	0.339176	0	0.0892381
MANEAL	0.208375	0.242659	0.193909	0.185572	0	0.169485
YRDC	0.0930727	0.167896	0.159942	0.159306	0.182101	0.237682
C1orf122	0.106218	0.223506	0.134222	0.145813	0.178315	0.211927
MTF1	0.206506	0.117242	0.186521	0.196758	0.137577	0.155396
INPP5B	0.198606	0.16597	0.16686	0.165763	0.0848086	0.217992
SF3A3	0.143736	0.191565	0.166663	0.145078	0.151223	0.201734
FHL3	0.0455176	0.135673	0.0812066	0.0931841	0.54575	0.0986678
UTP11L	0.161565	0.19952	0.170695	0.169293	0.116061	0.182867
POU3F1	0.0266618	0.185085	0.518507	0.136499	0.0355445	0.097702
RRAGC	0.167695	0.141668	0.163161	0.18627	0.197968	0.143237
RP5-864K19.4	0.15316	0.224059	0.195672	0.19391	0.0891432	0.144055
MYCBP	0.0278171	0.142526	0.0590531	0.0426545	0.490053	0.237896
AKIRIN1	0.119256	0.165495	0.165367	0.177668	0.159409	0.212805
NDUFS5	0.15342	0.20179	0.171651	0.174282	0.134423	0.164434
MACF1	0.187829	0.15381	0.221045	0.225918	0.0942546	0.117143
KIAA0754	0.180359	0.107958	0.229382	0.259141	0.084168	0.138992
RP11-69E11.4	0.213095	0.134158	0.198533	0.182238	0.151176	0.120799
PABPC4	0.116358	0.15235	0.136441	0.133482	0.296615	0.164754
HEYL	0	0.00514869	0.000656796	0.00339596	0.976083	0.0147153
HPCAL4	0.0952904	0.00486779	0.386526	0.415948	0	0.0973684
PPIE	0.16435	0.196634	0.142276	0.132548	0.159554	0.204638
BMP8B	0.0465306	0.219088	0.0348898	0.0515026	0	0.647988
TRIT1	0.180248	0.18305	0.193759	0.159565	0.0978206	0.185558
MYCL	0.11368	0.424184	0.1715	0.0669419	0.0212972	0.202398
MFSD2A	0.0218678	0.237299	0.0301834	0.0188824	0.520555	0.171212
CAP1	0.112566	0.154521	0.121082	0.115187	0.354324	0.142319
PPT1	0.0595137	0.0792466	0.055332	0.0567754	0.605099	0.144034
RLF	0.137562	0.119896	0.208746	0.177246	0.171537	0.185012
RP1-39G22.7	0.164532	0.149432	0.247016	0.212236	0.034128	0.192655
ZMPSTE24	0.159605	0.144258	0.134387	0.130067	0.266492	0.165192
COL9A2	0.125802	0.142121	0.238384	0.226688	0.0981999	0.168806
SMAP2	0.098476	0.0822211	0.178057	0.135807	0.427395	0.0780442
ZFP69B	0.215482	0.12475	0.338216	0.200088	0.0123378	0.109126
ZFP69	0.15852	0.200662	0.181894	0.213793	0.0367752	0.208355
RP11-656D10.3	0.16985	0.27653	0.144742	0.0985164	0.123276	0.187085
EXO5	0.165659	0.182545	0.197681	0.169977	0.119055	0.165083
ZNF684	0.123668	0.168849	0.227525	0.169501	0.123709	0.186748
RIMS3	0.17832	0.278977	0.194648	0.126243	0.116094	0.105717
NFYC-AS1	0.228946	0.118649	0.199377	0.186854	0.0403352	0.225838
NFYC	0.154095	0.157519	0.196182	0.14228	0.15014	0.199784
CITED4	0.00840219	0.060953	0.0146308	0.0339659	0.799727	0.082321
CTPS1	0.0576266	0.280478	0.137775	0.0974904	0.102327	0.324303
SCMH1	0.173801	0.14832	0.210972	0.18651	0.09249	0.187907
FOXO6	0.217506	0.211431	0.136679	0.16969	0.0804897	0.184205
EDN2	0	0	0.887375	0.0454816	0	0.0671426
HIVEP3	0.219276	0.0538741	0.1872	0.234579	0.271692	0.0333794
FOXJ3	0.213271	0.173167	0.204268	0.184298	0.0709709	0.154026
RIMKLA	0.277577	0.194266	0.200258	0.162455	0.0301393	0.135304
PPCS	0.118578	0.172216	0.175141	0.122331	0.264322	0.147413
CCDC30	0.139938	0.16494	0.232245	0.179545	0.0437632	0.239569
PPIH	0.120787	0.226102	0.133224	0.114586	0.148209	0.257092
RP5-994D16.3	0.259765	0.0925599	0.240607	0.227109	0	0.179959
YBX1	0.140697	0.233321	0.138775	0.153008	0.106337	0.227862
CLDN19	0.207369	0	0	0.1034	0	0.689229
LEPRE1	0.159683	0.171409	0.15647	0.193534	0.178736	0.140168
C1orf50	0.178024	0.192731	0.177202	0.212632	0.108449	0.130962
CCDC23	0.185601	0.137918	0.222233	0.221356	0.136971	0.0959209
ERMAP	0.00323846	0.0337661	0.0570612	0.0709589	0.707174	0.127801
RP11-342M1.3	0	0.0293066	0	0.0164797	0.842401	0.111812
ZNF691	0.0889518	0.133002	0.129438	0.131799	0.334977	0.181832
SLC2A1	0.0624457	0.157251	0.120009	0.0796727	0.356394	0.224228
SLC2A1-AS1	0.273604	0	0.473374	0.164404	0	0.0886173
FAM183A	0.0345508	0.0451292	0.0075675	0.0228924	0.116218	0.773642
EBNA1BP2	0.118853	0.178821	0.175395	0.141799	0.139288	0.245845
WDR65	0.0666578	0.0797446	0.152468	0.0390629	0	0.662066
TIE1	0.00413128	0	0	0.0124892	0.980698	0.00268103
RP1-92O14.3	0	0	0	0.0313255	0.799543	0.169131
CDC20	0.0206214	0.0435053	0.0245898	0.0174868	0.0719586	0.821838
ELOVL1	0.0420439	0.0860382	0.0372219	0.0547921	0.682909	0.0969948
MED8	0.158938	0.138686	0.166159	0.166118	0.220393	0.149707
SZT2	0.1973	0.142599	0.226307	0.190591	0.126141	0.117061
HYI	0.186836	0.149445	0.137357	0.137947	0.163213	0.225202
PTPRF	0.161024	0.125227	0.257966	0.15749	0.0799551	0.218337
KDM4A	0.223072	0.155556	0.201087	0.224702	0.0670827	0.128501
KDM4A-AS1	0.159032	0.209964	0.135464	0.191571	0	0.303969
ST3GAL3	0.196606	0.13791	0.182948	0.185949	0.0824428	0.214145
IPO13	0.199691	0.141079	0.229044	0.192761	0.116412	0.121013
DPH2	0.123296	0.185274	0.176486	0.124058	0.183016	0.20787
ATP6V0B	0.106	0.106194	0.157837	0.129448	0.395976	0.104546
B4GALT2	0.119153	0.140898	0.195848	0.141473	0.200787	0.201841
CCDC24	0.0992514	0.112485	0.289595	0.139226	0.157466	0.201977
SLC6A9	0.0908606	0.0741724	0.246975	0.057756	0.209908	0.320328
RP5-1198O20.4	0	0	0	0.21426	0	0.785734
DMAP1	0.178213	0.169572	0.208879	0.177727	0.0900085	0.175599
ERI3	0.159931	0.173894	0.192952	0.146819	0.105539	0.220866
RNF220	0.151978	0.131702	0.19142	0.171149	0.158274	0.195477
TMEM53	0.149848	0.103232	0.135358	0.130859	0.337922	0.142781
C1orf228	0.0793659	0.105539	0.129481	0.119949	0.456972	0.108693
KIF2C	0.0176353	0.0713806	0.0280122	0.0163602	0.0763455	0.790266
RPS8	0.165023	0.180396	0.154499	0.149947	0.173573	0.176562
BEST4	0.0230173	0.237717	0.304299	0.0825196	0	0.352446
PLK3	0.0612725	0.14299	0.118004	0.209461	0.425024	0.0432487
BTBD19	0	0	0.0124723	0	0.892355	0.0951726
PTCH2	0.0914194	0.0946152	0.11048	0.078559	0.489151	0.135776
EIF2B3	0.141151	0.161511	0.191065	0.161437	0.17394	0.170896
HECTD3	0.207444	0.188435	0.193377	0.215413	0.068147	0.127184
UROD	0.139576	0.162597	0.157179	0.0980981	0.227072	0.215478
ZSWIM5	0.151597	0.280788	0.0970666	0.292562	0.0675021	0.110485
HPDL	0.0287906	0.388828	0.0301623	0.0329205	0.0498409	0.469458
MUTYH	0.153993	0.161128	0.177798	0.155474	0.105086	0.246521
TOE1	0.0962398	0.209821	0.111719	0.0890663	0.181806	0.311348
TESK2	0.0574245	0.0692764	0.0443052	0.0613745	0.711804	0.0558151
CCDC163P	0.261592	0.0454832	0.18379	0.217998	0	0.291137
MMACHC	0.164763	0.0278618	0.0753069	0.104538	0.324902	0.302628
PRDX1	0.109259	0.161291	0.118207	0.0930955	0.322242	0.195906
AKR1A1	0.129902	0.164111	0.143121	0.12262	0.286783	0.153463
NASP	0.0944203	0.289925	0.121463	0.110965	0.0927112	0.290515
GPBP1L1	0.135041	0.16932	0.129464	0.138878	0.249724	0.177573
TMEM69	0.140746	0.182769	0.151542	0.180785	0.154529	0.189629
IPP	0.104083	0.199049	0.227191	0.149974	0.0540305	0.265673
MAST2	0.253185	0.117424	0.202952	0.24713	0.0313868	0.147922
PIK3R3	0.12974	0.190719	0.247912	0.224105	0.0401497	0.167374
POMGNT1	0.184956	0.150572	0.245057	0.193275	0.078749	0.147391
LURAP1	0.0313629	0.0240144	0.165494	0.0799309	0.448549	0.250649
RAD54L	0.0106602	0.316986	0.016931	0.012181	0.0512483	0.591994
LRRC41	0.157781	0.190009	0.153697	0.190847	0.126509	0.181157
UQCRH	0.16024	0.182749	0.158242	0.168168	0.155628	0.174972
NSUN4	0.156578	0.169801	0.150009	0.121327	0.251328	0.150957
FAAH	0.165005	0.0819297	0.338561	0.230036	0.0359043	0.148564
MKNK1	0.0420754	0.0493037	0.0311736	0.0301752	0.805335	0.0419368
MOB3C	0.00359683	0.00897144	0.0150982	0.0198456	0.934715	0.0177733
ATPAF1	0.131337	0.214941	0.15749	0.134789	0.144826	0.216616
EFCAB14	0.121702	0.154899	0.0975941	0.110175	0.316221	0.19941
CYP4X1	0.0750651	0.0206308	0.331819	0.257357	0.249558	0.0655699
LINC00853	0	0	0	0	0.921726	0.0782736
TAL1	0.00497924	0.00347244	0.00835301	0.00616111	0.975662	0.00137247
RP1-18D14.7	0	0	0	0	1	0
STIL	0.0424806	0.163476	0.0189526	0.0427012	0.0475061	0.684883
CMPK1	0.18618	0.165557	0.17675	0.192051	0.117711	0.161751
FOXD2-AS1	0.0641757	0.43164	0.0119942	0.101135	0	0.391055
FOXD2	0	0.477737	0	0	0	0.522261
TRABD2B	0	0	0	0	0	0.999994
SPATA6	0.017835	0.0392748	0.0335612	0.044487	0.65429	0.210552
AGBL4	0.088188	0.0864193	0.191045	0.332937	0	0.30141
BEND5	0.207969	0.142461	0.224988	0.271231	0.0488706	0.104479
ELAVL4	0.245636	0.294768	0.151996	0.191592	0.022588	0.0934199
DMRTA2	0.0275402	0.0475673	0.0365429	0.0400912	0	0.848258
RP5-850O15.4	0.283883	0.213372	0.251234	0.185945	0	0.0655653
FAF1	0.114163	0.20364	0.175658	0.151958	0.069381	0.2852
CDKN2C	0.0318738	0.153435	0.0271873	0.0447266	0.158419	0.584358
RP11-296A18.3	0.236624	0.170013	0.187887	0.265802	0	0.139674
RNF11	0.174142	0.167614	0.202546	0.228252	0.0885651	0.138881
EPS15	0.167573	0.136721	0.165079	0.150118	0.225486	0.155022
OSBPL9	0.188683	0.142964	0.192905	0.207418	0.119544	0.148486
NRD1	0.174031	0.139638	0.192785	0.182189	0.121339	0.190017
RAB3B	0.180813	0.173717	0.191801	0.258804	0.0324654	0.1624
TXNDC12	0.0968666	0.131133	0.113292	0.101722	0.270977	0.28601
KTI12	0.188802	0.154532	0.163732	0.184053	0.153824	0.155056
BTF3L4	0.14559	0.192233	0.231051	0.170012	0.109296	0.151819
ZFYVE9	0.153672	0.142909	0.248763	0.224167	0.0749508	0.155539
CC2D1B	0.162862	0.175897	0.14191	0.170054	0.227191	0.122086
ORC1	0.0113527	0.426654	0.0202629	0.0150319	0.0944831	0.432215
PRPF38A	0.157678	0.190552	0.157468	0.157917	0.139697	0.196688
ZCCHC11	0.167485	0.165914	0.211183	0.18962	0.083622	0.182176
GPX7	0.0801382	0.211972	0.0844279	0.0832818	0.241374	0.298806
FAM159A	0.0142047	0.0438553	0.0432039	0.0791418	0.765626	0.0539686
COA7	0.126715	0.141929	0.252822	0.120853	0.161123	0.196558
ZYG11B	0.193655	0.13771	0.218659	0.224676	0.0954082	0.129892
ECHDC2	0.159902	0.186159	0.0696086	0.0504449	0.331948	0.201938
SCP2	0.0863211	0.201044	0.118655	0.0971489	0.27574	0.221091
PODN	0	0.0894595	0.0591099	0.0717067	0.546133	0.23359
CPT2	0.103178	0.124648	0.0762043	0.102067	0.395171	0.198731
C1orf123	0.143761	0.19435	0.158139	0.13515	0.144433	0.224167
RP5-1024G6.7	0.171869	0.220576	0.198873	0.192273	0.0820945	0.134314
MAGOH	0.117247	0.236164	0.120718	0.12098	0.140789	0.264102
RP5-1024G6.5	0.138157	0.236721	0.181541	0.246128	0	0.197453
RP5-1024G6.8	0.184602	0.0986886	0.354547	0.159205	0.0889479	0.11401
LRP8	0.16004	0.1349	0.317469	0.138154	0.115908	0.133529
NDC1	0.158786	0.192204	0.129524	0.103993	0.0866415	0.328852
YIPF1	0.140111	0.128871	0.171015	0.147363	0.261267	0.151373
HSPB11	0.0830403	0.231871	0.10816	0.0964313	0.180643	0.299853
LRRC42	0.140862	0.275019	0.12276	0.15898	0.0866595	0.215721
RP4-758J24.5	0.250572	0.103071	0.276744	0.220888	0.038008	0.110716
TMEM59	0.164381	0.137608	0.149978	0.165893	0.222647	0.159493
TCEANC2	0.0953917	0.266178	0.116375	0.133861	0.0883643	0.29983
AL357673.1	0.162335	0.185623	0.12609	0.120212	0.0825346	0.323205
CYB5RL	0.118533	0.243502	0.104253	0.1456	0.14708	0.241032
MRPL37	0.135953	0.22762	0.140286	0.115991	0.14547	0.23468
SSBP3	0.132982	0.186677	0.266954	0.155913	0.0863495	0.171126
ACOT11	0.0530113	0.0897138	0.0807402	0.100536	0.414889	0.26111
MROH7	0	0	0	0	0	0.999994
TTC4	0.136722	0.184945	0.19077	0.15572	0.10411	0.227733
PARS2	0.11879	0.15032	0.156016	0.102742	0.200196	0.271936
DHCR24	0.0553688	0.239466	0.196087	0.0614008	0.0910596	0.356619
PCSK9	0.0449727	0.102795	0.0631344	0.00916441	0	0.779933
USP24	0.154364	0.172224	0.179395	0.171194	0.167144	0.155679
RP11-504A18.1	0	0.291978	0.0637914	0.0528873	0	0.591343
PPAP2B	0.0214423	0.128795	0.0353285	0.0190439	0.0433039	0.752087
PRKAA2	0.132939	0.142891	0.253421	0.193084	0.0210474	0.256618
C1orf168	0	0	0	0	0	0.999998
DAB1	0.108393	0.0461066	0.272414	0.25977	0	0.313316
OMA1	0.055598	0.179985	0.0578932	0.0636684	0.393826	0.249029
MYSM1	0.10935	0.162077	0.168592	0.185657	0.194518	0.179806
JUN	0.165366	0.0956777	0.0747915	0.156285	0.358231	0.149648
FGGY	0.0367638	0.0967917	0.104021	0.0427343	0.0973524	0.622337
HOOK1	0.131102	0	0.529899	0.282469	0	0.0565292
CYP2J2	0	0	0	0.0217236	0.759952	0.218324
RP11-436K8.1	0.463707	0.198132	0.144669	0.0349275	0	0.158565
NFIA	0.297263	0.229352	0.0855939	0.0869604	0.0309307	0.2699
RP4-668G5.1	0	0.36808	0.141625	0.103787	0	0.386507
TM2D1	0.190802	0.161828	0.175229	0.182363	0.132674	0.157104
RP11-430G17.3	0.11959	0.234895	0.20102	0.222596	0.0530376	0.168862
INADL	0.185225	0.13015	0.296467	0.266928	0.0113305	0.1099
USP1	0.116279	0.24267	0.0959328	0.0885968	0.0686422	0.387879
DOCK7	0.223544	0.142484	0.219748	0.217298	0.0551473	0.141779
RP11-230B22.1	0.0611864	0.280606	0.307974	0.255323	0	0.094911
ATG4C	0.0755833	0.171622	0.106552	0.0893035	0.264612	0.292327
ALG6	0.146383	0.156489	0.186933	0.166069	0.145653	0.198473
ITGB3BP	0.0604536	0.267015	0.0776062	0.0670838	0.135681	0.39216
EFCAB7	0.157349	0.15519	0.271395	0.181672	0.0397132	0.19468
DLEU2L	0.138353	0.317838	0.143955	0.118808	0.0281803	0.252867
PGM1	0.0425331	0.218661	0.0404327	0.033138	0.309127	0.356109
ROR1	0.140128	0.0627383	0.0531673	0.047096	0.56604	0.130831
CACHD1	0.0593769	0.0916677	0.126482	0.201923	0.331919	0.188632
RAVER2	0.168008	0.221658	0.127695	0.108586	0.0541746	0.319879
JAK1	0.172494	0.114129	0.163203	0.146048	0.265657	0.138469
AK4	0.0226855	0.344104	0.0262946	0.0244824	0.0321027	0.55033
DNAJC6	0.295852	0.111063	0.201584	0.243379	0.0618915	0.0862306
LEPR	0.303067	0.0977175	0.202308	0.150194	0.106419	0.140295
LEPROT	0.159886	0.191278	0.13954	0.131321	0.229158	0.148818
PDE4B	0.0793785	0.0478362	0.281297	0.10982	0.221559	0.260109
SGIP1	0.254431	0.0553892	0.349545	0.208931	0.0768213	0.0548817
TCTEX1D1	0.0134328	0	0.00775842	0.00648766	0.912829	0.0594917
WDR78	0.131899	0.107558	0.0946625	0.0851474	0.284542	0.296192
MIER1	0.158242	0.107754	0.147704	0.157666	0.230357	0.198277
SLC35D1	0.107392	0.13983	0.195518	0.126767	0.263095	0.167397
SERBP1	0.122356	0.182298	0.172965	0.139341	0.153468	0.229573
GADD45A	0.063543	0.128653	0.157039	0.244208	0.271583	0.134974
GNG12	0.085611	0.0959514	0.114845	0.0514331	0.286486	0.365674
DIRAS3	0.163858	0.0625343	0.33654	0.302818	0.08241	0.0518393
WLS	0.173883	0.106648	0.22744	0.123865	0.176554	0.191611
RPE65	0	0	0	0	0	0.999998
DEPDC1	0.0270128	0.0928379	0.0369676	0.020797	0.119887	0.702497
RP4-694A7.4	0	0.419425	0.0687725	0	0	0.5118
LRRC7	0.224605	0.0681608	0.352665	0.27235	0.0330535	0.0491659
LRRC40	0.188431	0.186333	0.200692	0.207386	0.0716947	0.145463
SRSF11	0.171811	0.187091	0.172856	0.177217	0.110913	0.180111
ANKRD13C	0.20641	0.136374	0.206611	0.189392	0.0906093	0.170604
HHLA3	0.0831068	0.136992	0.0736824	0.0742276	0.402331	0.229661
CTH	0.23673	0.202743	0.130926	0.196943	0.0104403	0.222217
PTGER3	0.152565	0.0875742	0.0320765	0.651096	0	0.0766874
ZRANB2	0.137993	0.206869	0.19703	0.154044	0.103064	0.201
NEGR1	0.136839	0.0797202	0.280974	0.328159	0.0271872	0.147121
LRRIQ3	0.0742734	0.343535	0.186668	0.117997	0	0.277526
FPGT	0.111174	0.22189	0.125749	0.116317	0.189811	0.235059
FPGT-TNNI3K	0.235769	0.194455	0.240093	0.205548	0	0.124134
TNNI3K	0.139792	0.0673231	0.330504	0.217769	0	0.244611
RP11-439H8.4	0.583445	0.0554861	0.144026	0.204561	0	0.0124821
C1orf173	0.0741732	0.0223238	0.405435	0.184106	0.103339	0.210623
RP11-17E13.2	0.0461418	0.214825	0.0816082	0.0918919	0	0.565532
CRYZ	0.0572538	0.184333	0.027074	0.0380642	0.252613	0.440662
TYW3	0.115836	0.173286	0.0635084	0.118121	0.214088	0.315161
RP11-510C10.4	0	0	0.0579988	0.942	0	0
RP11-510C10.2	0.0429645	0.079416	0.0155455	0.848865	0	0.0132083
LHX8	0.0100586	0.135125	0.0330353	0.796957	0	0.0248243
RP11-510C10.3	0	0.114507	0.00666826	0.853402	0	0.0254221
SLC44A5	0.0959707	0.171937	0.171335	0.207935	0.062932	0.28989
ACADM	0.113259	0.229896	0.112129	0.155197	0.129654	0.259865
RABGGTB	0.138918	0.181249	0.131125	0.146425	0.228297	0.173987
ST6GALNAC3	0.130467	0.0424908	0.144324	0.127473	0.40895	0.146295
RP11-415A20.1	0	0	0	0	0	0.999999
ST6GALNAC5	0.0466125	0.277098	0.336877	0.10568	0.017591	0.216141
PIGK	0.126478	0.156864	0.162715	0.119608	0.220042	0.214294
AK5	0.0206574	0.0996949	0.0890783	0.0487817	0.0132314	0.728556
ZZZ3	0.160132	0.161949	0.181712	0.178602	0.146667	0.170938
USP33	0.205305	0.132556	0.202101	0.272516	0.0578734	0.129649
FAM73A	0.205423	0.126022	0.195859	0.220643	0.125296	0.126756
NEXN-AS1	0.0521095	0.110859	0.208248	0.0812146	0.228427	0.319142
NEXN	0.0897307	0.0574061	0.0581835	0.0449478	0.429223	0.320509
FUBP1	0.161114	0.19437	0.190712	0.188727	0.0600647	0.205012
DNAJB4	0.095453	0.136416	0.0993134	0.107269	0.330816	0.230732
RP11-386I14.4	0.00483844	0.0184696	0.00206001	0.00925378	0.946185	0.0191935
PTGFR	0.839473	0	0.0290271	0.0430295	0	0.08847
IFI44L	0.0110116	0.0826759	0.0091092	0.00652382	0.145237	0.745442
IFI44	0.27939	0.094286	0.125472	0.357365	0.0785795	0.0649079
ELTD1	0	0	0	0.00660333	0.991458	0.0019388
LPHN2	0.0592918	0.0791546	0.208184	0.186669	0.211005	0.255696
TTLL7	0.244115	0.120861	0.242867	0.241892	0.0295875	0.120677
RP11-486G15.2	0.0830494	0.240788	0.160069	0.134426	0.0520547	0.329613
PRKACB	0.223458	0.112771	0.200896	0.218794	0.102562	0.141519
SAMD13	0.130071	0.109189	0.0302804	0.0885876	0.193798	0.448073
RPF1	0.128548	0.221309	0.143191	0.137411	0.151103	0.218438
GNG5	0.0541318	0.245578	0.0250339	0.0402226	0.364416	0.270617
CTBS	0.0279093	0.0322229	0.0155572	0.0133383	0.845042	0.06593
SSX2IP	0.0922525	0.145561	0.146557	0.126664	0.14275	0.346216
WDR63	0	0	0.0500296	0	0	0.949969
SYDE2	0.078199	0.210329	0.0537567	0.0925614	0.202373	0.36278
C1orf52	0.200394	0.136659	0.201162	0.20843	0.102235	0.15112
BCL10	0.194669	0.150311	0.17575	0.209599	0.140731	0.12894
DDAH1	0.0747937	0.10949	0.0799352	0.218931	0.0109767	0.505874
RP11-131L23.2	0.136171	0.158383	0.321961	0.0623038	0	0.321179
CYR61	0.0451673	0.102511	0.0330394	0.068629	0.13684	0.613813
ZNHIT6	0.140867	0.182514	0.167782	0.20125	0.112542	0.195045
ODF2L	0.20748	0.115958	0.22386	0.25082	0.0734193	0.128463
RP4-612B15.3	0.156153	0.169912	0.234275	0.31585	0	0.123809
SH3GLB1	0.127622	0.151332	0.154507	0.180234	0.23224	0.154066
SEP15	0.122704	0.135989	0.151668	0.153727	0.26453	0.171382
HS2ST1	0.0696656	0.177545	0.181012	0.17234	0.0995843	0.299853
LMO4	0.140283	0.129624	0.311684	0.207795	0.0691248	0.141489
PKN2	0.148037	0.16883	0.179469	0.159736	0.124566	0.219362
GTF2B	0.155085	0.174296	0.181	0.17207	0.175916	0.141633
CCBL2	0.175208	0.19187	0.175321	0.143952	0.0858947	0.227754
RBMXL1	0.255259	0.142055	0.199907	0.169534	0.0504117	0.182833
GBP2	0	0	0	0	1	0
LRRC8B	0.209258	0.18356	0.131307	0.259905	0.0874134	0.128556
RP5-1007M22.2	0.0246635	0.0911063	0.026513	0.0366843	0.638197	0.182836
LRRC8C	0.0348888	0.0103938	0.0295667	0.0308667	0.822906	0.0713784
RP5-943J3.2	0.221022	0.210535	0.15894	0.253746	0	0.155757
LRRC8D	0.177629	0.12349	0.162505	0.157814	0.231444	0.147118
ZNF326	0.183158	0.168427	0.190712	0.189262	0.0746814	0.193759
BARHL2	0	0	0.224529	0.161777	0.0334818	0.580212
RP4-665J23.1	0.0162895	0.0509267	0.0582608	0.136009	0.209414	0.5291
ZNF644	0.160047	0.168993	0.203956	0.184495	0.0979602	0.184549
HFM1	0.233518	0.243425	0.109884	0.246795	0	0.166379
CDC7	0.085213	0.257553	0.11997	0.0973059	0.0502559	0.389702
EPHX4	0.0216093	0.0221053	0.123653	0.241122	0.44553	0.14598
BTBD8	0.275678	0.112787	0.21409	0.200181	0.0921272	0.105137
KIAA1107	0.162013	0.117469	0.213424	0.395891	0.0185397	0.0926623
GLMN	0.128347	0.178573	0.169418	0.16245	0.11387	0.247342
RPAP2	0.147363	0.168208	0.226158	0.195981	0.0979262	0.164365
EVI5	0.0899994	0.159011	0.0979241	0.116441	0.27562	0.261003
RPL5	0.157067	0.204165	0.144237	0.162346	0.150082	0.182103
FAM69A	0.0831904	0.0400309	0.279269	0.110019	0.30154	0.18595
MTF2	0.191338	0.155737	0.220006	0.220163	0.0829104	0.129847
TMED5	0.111828	0.140995	0.115015	0.0876744	0.279578	0.26491
CCDC18	0.0832174	0.174123	0.0820021	0.0766672	0.124992	0.458999
DR1	0.154673	0.118463	0.178386	0.162406	0.194495	0.191578
FNBP1L	0.231515	0.137335	0.249517	0.242893	0.0402745	0.0984661
BCAR3	0.0475801	0.021697	0.0270186	0.0335599	0.693932	0.176212
RP4-561L24.3	0.192023	0.0532372	0.387546	0.199761	0	0.167432
DNTTIP2	0.164634	0.183622	0.175949	0.178892	0.122935	0.173967
GCLM	0.143089	0.170112	0.147074	0.124978	0.157843	0.256905
ARHGAP29	0.00135649	0.00130759	0.0115827	0.00655826	0.967169	0.0120264
ABCD3	0.128177	0.186491	0.165369	0.145374	0.0774223	0.297166
F3	0.0197849	0.10014	0.00570787	0.00918509	0.627705	0.237477
LINC01057	0	0	0.200159	0	0	0.799835
SLC44A3	0	0.10072	0	0.0778909	0	0.821388
CNN3	0.16555	0.183686	0.191164	0.11566	0.0775409	0.266399
RP4-639F20.1	0.139481	0.272245	0.155385	0.0613085	0.0278721	0.343708
ALG14	0.162898	0.209917	0.155538	0.175526	0.123167	0.172954
TMEM56	0.163978	0.114362	0.309501	0.124687	0	0.287472
RWDD3	0.219591	0.145475	0.262125	0.164029	0	0.208779
PTBP2	0.186881	0.176656	0.221357	0.230681	0.0237478	0.160678
DPYD	0.053869	0.18801	0.30631	0.131985	0.105536	0.214291
RP11-272L13.3	0.144654	0.182056	0.540635	0.115854	0	0.0168015
RP11-490G2.2	0.0725606	0.0647122	0.530513	0.169492	0.124578	0.0381444
MIR137HG	0.10456	0.114241	0.498975	0.216851	0	0.065373
RP5-1070A16.1	0.0738965	0.0953694	0.644043	0.102712	0	0.0839785
SNX7	0.0666879	0.207063	0.0757139	0.0885687	0.247242	0.314724
LPPR5	0.135524	0.034191	0.286482	0.358932	0.0964745	0.0883969
LPPR4	0.19828	0.0319653	0.311748	0.246573	0.0326903	0.178744
PALMD	0.0181954	0.0259046	0.675126	0.020988	0.224788	0.0349978
AGL	0.175211	0.153321	0.239743	0.161687	0.0525459	0.217492
SLC35A3	0.174554	0.15131	0.16457	0.177798	0.146014	0.185754
HIAT1	0.131554	0.166638	0.155367	0.142017	0.186804	0.21762
SASS6	0.12416	0.23225	0.130162	0.135596	0.0845613	0.293271
TRMT13	0.203674	0.184151	0.17645	0.191207	0.0909239	0.153594
LRRC39	0.0101192	0.00551737	0.00995587	0.00878334	0.959702	0.00592265
DBT	0.207686	0.132133	0.180757	0.198181	0.139217	0.142026
RTCA	0.154243	0.142327	0.182108	0.175996	0.204622	0.140703
CDC14A	0.100562	0.198177	0.0432094	0.125651	0.187253	0.345147
GPR88	0.0413633	0.237229	0.356583	0.0752556	0	0.289569
VCAM1	0.0104699	0.0829983	0.0174725	0.0122404	0.0653266	0.811492
EXTL2	0.159507	0.156772	0.1586	0.145376	0.105428	0.274317
RP4-549L20.3	0.315819	0.163763	0.16722	0.0989948	0	0.254203
SLC30A7	0.206232	0.126922	0.167641	0.178989	0.199549	0.120666
DPH5	0.127427	0.215809	0.130624	0.124883	0.175891	0.225367
RP11-421L21.3	0.0938244	0.159293	0.161714	0.124026	0.175522	0.285621
RP4-575N6.4	0.0181034	0.070543	0.0358795	0.021845	0.483775	0.369854
S1PR1	0.029229	0.112496	0.0232922	0.0394639	0.216289	0.57923
RP11-157N3.1	0	0	0.0349312	0.951513	0	0.0135544
OLFM3	0.107012	0.0302164	0.377666	0.33808	0.0157282	0.131297
COL11A1	0.10508	0.189572	0.0742036	0.164792	0.0365113	0.429841
RNPC3	0.176954	0.157067	0.20541	0.184696	0.109927	0.165946
AMY2B	0.29907	0.0767696	0.206735	0.214536	0.0825942	0.120295
PRMT6	0.134171	0.165427	0.155984	0.133181	0.125561	0.285675
NTNG1	0.245208	0.05044	0.203053	0.148605	0.131236	0.221458
VAV3	0.0333892	0.0661714	0.595708	0.219695	0	0.085036
SLC25A24	0.200975	0.180741	0.158407	0.176057	0.134291	0.149528
RP11-483I13.5	0.218855	0.221848	0.151436	0.190977	0.054091	0.162793
FAM102B	0.130172	0.122055	0.174672	0.132102	0.244385	0.196614
HENMT1	0.132839	0.0829655	0.317358	0.194933	0.17849	0.0934144
PRPF38B	0.133054	0.176018	0.153571	0.156105	0.203495	0.177756
STXBP3	0.105671	0.193082	0.103989	0.10879	0.226327	0.262142
AKNAD1	0.245977	0.311507	0.076059	0.266433	0.00717029	0.0928536
GPSM2	0.116439	0.202228	0.112969	0.159183	0.047846	0.361334
CLCC1	0.163447	0.176217	0.160229	0.142467	0.14066	0.216979
WDR47	0.27944	0.141878	0.235948	0.236895	0.0220896	0.0837501
TAF13	0.158736	0.136873	0.209232	0.182443	0.144402	0.168313
RP5-1065J22.8	0.226296	0.157247	0.195301	0.18347	0.107142	0.130544
TMEM167B	0.187283	0.13493	0.201016	0.180868	0.15581	0.140094
SCARNA2	0.199127	0.180492	0.285177	0.0950699	0	0.240133
C1orf194	0.0401697	0.0551265	0.240944	0.077541	0.0850967	0.501122
KIAA1324	0.127328	0.0669555	0.365715	0.222586	0.0957957	0.121619
SARS	0.20089	0.157873	0.186154	0.230308	0.0826729	0.142102
CELSR2	0.192249	0.133897	0.218877	0.249209	0.056573	0.149194
PSRC1	0.0451755	0.0648248	0.0459295	0.0356992	0.0987278	0.709643
SORT1	0.0944342	0.11741	0.154558	0.105833	0.329844	0.197921
PSMA5	0.121448	0.164654	0.161387	0.138267	0.216391	0.197853
ATXN7L2	0.162063	0.219788	0.188247	0.21746	0.0989009	0.113541
CYB561D1	0.23321	0.131052	0.222763	0.275463	0	0.137512
AMIGO1	0.202428	0.127025	0.201	0.24213	0	0.227417
GPR61	0	0.125673	0	0.632641	0	0.241685
GNAI3	0.186572	0.185361	0.154802	0.162276	0.141937	0.169052
AMPD2	0.16775	0.0956932	0.163303	0.131922	0.301415	0.139917
GSTM4	0.0340104	0.0692391	0.0248257	0.0202437	0.672488	0.179193
GSTM2	0.0619695	0.126235	0.188139	0.156953	0.27433	0.192374
GSTM5	0.0928467	0.107432	0.0291632	0.0317587	0.248448	0.490352
GSTM3	0.185576	0.143545	0.201058	0.151713	0.166795	0.151313
CSF1	0.00685102	0.00610902	0.0028818	0.00482982	0.965765	0.0135634
AHCYL1	0.128289	0.215784	0.150936	0.158997	0.172913	0.173081
STRIP1	0.229222	0.131287	0.238306	0.226066	0.0607374	0.114381
RP4-773N10.4	0.187865	0.15233	0.236936	0.294544	0	0.128324
ALX3	0.0529813	0	0.0498908	0.0225889	0.863024	0.0115145
SLC6A17	0	0.129358	0.567468	0.271822	0	0.0313508
KCNC4	0.118029	0.136327	0.0278938	0.144399	0.306958	0.266393
RP5-1074L1.1	0	0.539118	0	0.143215	0	0.317664
RBM15	0.176832	0.154615	0.170208	0.145129	0.0701204	0.283095
SLC16A4	0.153117	0.171439	0.193766	0.208342	0.0302758	0.24306
RP5-1074L1.4	0.133036	0.197905	0.130462	0.0801057	0.166607	0.291884
LAMTOR5-AS1	0.203139	0.0958266	0.250589	0.236565	0	0.21388
LAMTOR5	0.174196	0.184078	0.167789	0.16304	0.149669	0.161228
KCNA2	0.190944	0.19519	0.191416	0.0800347	0	0.342415
RP11-284N8.3	0.312854	0.0566666	0.159039	0.336393	0.0381477	0.0968999
KCNA3	0.228204	0.114552	0.176489	0.278263	0.0739451	0.128547
CD53	0.000224209	0.000264642	0.00018736	0.000796062	0.998151	0.000376908
LRIF1	0.148334	0.125671	0.233415	0.201941	0.115934	0.174705
DRAM2	0.131595	0.120017	0.0930115	0.115669	0.389956	0.14975
CEPT1	0.212399	0.127937	0.172516	0.196545	0.132678	0.157925
RP5-1180E21.5	0.277305	0.108014	0.16842	0.194783	0.152614	0.0988644
DENND2D	0	0	0	0.00230249	0.997011	0.000686284
PIFO	0.0117473	0.0535521	0.0531247	0.0153808	0	0.866195
WDR77	0.103749	0.174008	0.180984	0.126082	0.207453	0.207724
ATP5F1	0.146403	0.172117	0.158965	0.158609	0.180569	0.183337
C1orf162	0.0323126	0.0154296	0.0190534	0.0232325	0.897997	0.0119753
ADORA3	0.00119727	0.000216113	0.000281709	0.000445042	0.997407	0.000453208
RAP1A	0.0771593	0.105128	0.0802032	0.0908217	0.529483	0.117204
FAM212B	0.229935	0.156611	0.172351	0.255521	0.110366	0.0752166
FAM212B-AS1	0.192275	0.0920662	0.304652	0.273491	0.0940578	0.0434588
DDX20	0.15347	0.188813	0.176693	0.179412	0.150562	0.151049
KCND3	0.198974	0.29449	0.128752	0.237639	0.0430828	0.0970618
RP11-88H9.2	0.109217	0.322307	0.170644	0.281266	0	0.116566
CTTNBP2NL	0.172324	0.170549	0.243427	0.202038	0.090666	0.120997
WNT2B	0.240715	0.120759	0.198119	0.249397	0.00893008	0.182079
ST7L	0.156599	0.172127	0.176824	0.180735	0.111749	0.201966
CAPZA1	0.1169	0.160668	0.135923	0.137051	0.287408	0.162051
MOV10	0.0239556	0.21114	0.0402598	0.031603	0.37657	0.316472
RHOC	0.0166238	0.112638	0.0128896	0.0104963	0.642246	0.205106
PPM1J	0.123355	0	0.0311963	0.112472	0.556118	0.176858
RP11-426L16.9	0	0.644281	0.173468	0.10721	0	0.0750361
RP11-426L16.8	0.0393378	0.0605327	0.0186351	0.0165029	0.63751	0.227481
RP3-522D1.1	0.0500967	0.0717125	0.0581685	0.0341571	0.656877	0.128988
SLC16A1	0.073265	0.247265	0.0947249	0.0693004	0.126902	0.388542
SLC16A1-AS1	0.115449	0.195822	0.186974	0.114867	0.150506	0.236381
RP11-389O22.1	0.151854	0.234936	0.145895	0.129597	0	0.337718
RP11-31F15.2	0.234688	0.208338	0.1456	0.239563	0	0.17181
LRIG2	0.229573	0.110337	0.225538	0.224352	0.0739876	0.136214
MAGI3	0.234023	0.215271	0.101136	0.130726	0.0881339	0.23071
PHTF1	0.138493	0.256989	0.121943	0.125516	0.0958958	0.261164
RSBN1	0.216056	0.122193	0.237689	0.203674	0.0720965	0.148292
AP4B1-AS1	0.201184	0.10968	0.294057	0.268365	0	0.126713
BCL2L15	0.13583	0.144003	0.352425	0.228094	0	0.139649
AP4B1	0.194652	0.137018	0.20474	0.198302	0.128189	0.137099
DCLRE1B	0.126944	0.179147	0.152806	0.124958	0.15996	0.256185
RP5-1073O3.7	0.179493	0.234471	0.243703	0.193525	0	0.148809
HIPK1	0.163125	0.154101	0.166622	0.153238	0.187951	0.174963
OLFML3	0.000133449	0.000638016	0.00138856	0.000511693	0.996496	0.00083182
SYT6	0.0290928	0.0481107	0.318451	0.147311	0.417875	0.0391598
TRIM33	0.180483	0.156119	0.222173	0.17523	0.104733	0.161262
BCAS2	0.161864	0.162946	0.221442	0.168459	0.133501	0.151788
NRAS	0.168482	0.166969	0.139017	0.16078	0.195812	0.16894
CSDE1	0.1742	0.182224	0.209316	0.192468	0.0996211	0.14217
SIKE1	0.143141	0.166688	0.173721	0.156044	0.1626	0.197805
TSPAN2	0.0956151	0.132827	0.338769	0.18773	0	0.24506
VANGL1	0	0.173936	0.113212	0.0469527	0	0.665899
NHLH2	0.0281879	0.0404837	0.116101	0.388317	0.265493	0.161417
SLC22A15	0.0808241	0	0.149159	0.505559	0	0.264457
ATP1A1	0.0664328	0.0962196	0.197082	0.111332	0.34004	0.188894
CD58	0.0083965	0.0580789	0.0135495	0.00308048	0.699622	0.217272
IGSF3	0.142204	0.134225	0.392761	0.194576	0.0141067	0.122128
RP4-753F5.1	0.121145	0.194135	0.272042	0.0255446	0	0.387133
PTGFRN	0.0546971	0.145503	0.401332	0.0676559	0.0759263	0.254886
CD101	0.0322478	0.310643	0.486163	0.0450203	0	0.125926
RP11-27K13.3	0	0.277181	0	0	0	0.722818
TTF2	0.0235281	0.21902	0.0329367	0.0266571	0.223548	0.47431
TRIM45	0.0558137	0.313237	0.140877	0.102905	0.099364	0.287803
RP11-188D8.1	0.0617857	0.126936	0.15403	0.107444	0.290478	0.259326
MAN1A2	0.159499	0.190966	0.182086	0.188475	0.0968489	0.182125
GDAP2	0.174112	0.170842	0.181467	0.18253	0.156641	0.134408
WDR3	0.172901	0.170412	0.194822	0.173054	0.0985662	0.190246
SPAG17	0	0.0317474	0.0266937	0.0361064	0.177226	0.728226
TBX15	0.0355316	0	0	0.0057363	0.953961	0.00477118
WARS2	0.161424	0.215027	0.130379	0.138684	0.0982832	0.256202
WARS2-IT1	0	0	0	0	0	0.999991
RP11-418J17.1	0.178133	0.181	0.162088	0.176759	0.0678517	0.234168
ZNF697	0.234392	0.153804	0.219886	0.285513	0.0486759	0.0577302
PHGDH	0.0469253	0.214336	0.072364	0.0575518	0.0240987	0.584724
REG4	0	0	0.812798	0	0	0.187199
NOTCH2	0.042693	0.147796	0.0320687	0.0281672	0.32785	0.421426
RP11-439A17.7	0.104987	0.12174	0.158469	0.121869	0.342937	0.149998
FAM72B	0.0265899	0.047376	0.0211633	0.0297484	0.532108	0.343014
FCGR1B	0.000792288	0	0.000616272	0.000233627	0.998128	0.000230181
RP11-343N15.5	0.156697	0.15377	0.207736	0.143246	0.146413	0.192137
AL592494.5	0	0.0341561	0.12688	0.194395	0.548801	0.0957688
RP11-344P13.6	0.0641643	0.0783863	0.320253	0.176054	0.131775	0.229367
RP11-417J8.6	0.247945	0.161581	0.213796	0.233008	0	0.14367
RP11-423O2.5	0.122828	0.0748941	0.210947	0.281198	0.182378	0.127755
RP11-782C8.1	0.0601961	0.0814502	0.0998984	0.144662	0.451556	0.162237
RP11-782C8.5	0.281185	0.170132	0.206802	0.207041	0.01819	0.116649
RP11-435B5.3	0.28824	0.172919	0.196089	0.220029	0	0.122723
RP11-435B5.5	0.213668	0.0518046	0.270678	0.2473	0.078474	0.138075
FAM72D	0.00967399	0.0642743	0.0268117	0.0423769	0.227827	0.629036
LINC00623	0.174144	0.0916295	0.118396	0.170786	0.379187	0.0658581
AL592284.1	0.0517364	0.142257	0.117329	0.128775	0.285139	0.274763
RP11-640M9.1	0.123383	0.0773378	0.16944	0.242883	0.279279	0.107677
NBPF9	0.13305	0.150329	0.13035	0.150733	0.179681	0.255857
RP4-791M13.3	0.279452	0.0801559	0.181595	0.394416	0.018607	0.0457736
PDE4DIP	0.337259	0.0761619	0.12331	0.38133	0.0411473	0.0407917
AL590452.1	0.289904	0.0357083	0.128451	0.390245	0.121932	0.0337595
RP11-326G21.1	0.0483535	0.0434074	0.210195	0.134436	0.45124	0.112369
RP11-458D21.6	0	0.461899	0	0.117568	0	0.420531
NOTCH2NL	0.032063	0.0971419	0.0181634	0.0227649	0.487615	0.342252
NBPF10	0.0736468	0.156656	0.0761651	0.0428452	0.213338	0.437348
RP11-458D21.1	0.18253	0.177297	0.237118	0.352083	0	0.0509714
TXNIP	0.171907	0.0584806	0.118983	0.105518	0.460817	0.0842938
POLR3GL	0.127481	0.117045	0.184807	0.12442	0.284136	0.162111
ANKRD34A	0.0800837	0.0523093	0.447925	0.209562	0.143971	0.0661486
LIX1L	0.190285	0.104052	0.228551	0.18319	0.143194	0.150728
RBM8A	0.154552	0.190955	0.181699	0.157382	0.119852	0.19556
PEX11B	0.162004	0.170077	0.213976	0.177837	0.133235	0.142871
ITGA10	0.0959873	0.0243784	0.177638	0.192548	0.469838	0.0396098
ANKRD35	0.0781258	0.138897	0.0369111	0.039227	0.388378	0.318461
PIAS3	0.151307	0.158626	0.138781	0.117819	0.169818	0.26365
NUDT17	0.144138	0.186741	0.072705	0.0777253	0.335683	0.183007
POLR3C	0.173442	0.147862	0.167819	0.172901	0.160042	0.177934
RNF115	0.176215	0.15743	0.187837	0.195229	0.127519	0.15577
GPR89A	0.181763	0.14071	0.171557	0.151115	0.157031	0.197824
NBPF11	0.10694	0.210967	0.146989	0.248184	0.104498	0.182422
NBPF12	0.201642	0.147744	0.197637	0.240997	0.0906709	0.121309
PRKAB2	0.217236	0.165224	0.21771	0.196183	0.0676378	0.13601
RP11-337C18.8	0.165057	0.171205	0.220124	0.231551	0.0822226	0.12984
CHD1L	0.101466	0.241813	0.0971756	0.0866634	0.169563	0.303319
BCL9	0.188385	0.152345	0.234955	0.251041	0.0309226	0.142352
ACP6	0.0899173	0.251188	0.0956613	0.0974603	0.128997	0.336776
GJA5	0	0	0	0	0.959277	0.0407224
XXyac-YX155B6.6	0.326379	0.157194	0.21227	0.171781	0	0.132376
NBPF14	0.119586	0.161272	0.157419	0.139336	0.0596674	0.362719
PPIAL4D	0	0.865717	0	0	0	0.134273
RP11-89F3.2	0.182293	0.209996	0.152622	0.234501	0.130096	0.0904914
NBPF20	0.158789	0.14223	0.301033	0.173023	0.0998286	0.125095
NBPF15	0.157823	0.158447	0.237684	0.126709	0.100818	0.218519
NBPF16	0.127277	0.162912	0.109821	0.162047	0.222465	0.215479
RP11-763B22.4	0.20067	0.157892	0.232775	0.266362	0.0623104	0.0799909
RP11-14N7.2	0.240721	0.1477	0.252936	0.194398	0.0564477	0.107797
RP11-403I13.5	0.0936542	0.0571467	0.0663866	0.114751	0.640547	0.0275141
RP11-403I13.4	0.0169632	0.101943	0.0965759	0.37713	0.295145	0.112243
RP11-403I13.8	0.164885	0.0323232	0.186785	0.453802	0	0.162204
FAM72C	0.0229974	0.0459472	0.0292689	0.0117633	0.0354547	0.854568
RP11-277L2.3	0.027394	0.207044	0.0699108	0.108537	0.330986	0.256128
RP11-277L2.5	0.415735	0.0523101	0.108465	0.377635	0.0277533	0.0181015
RP11-353N4.1	0.383844	0.0428289	0.0925604	0.398967	0.0641146	0.0176852
RP11-353N4.5	0	0	0	0	1	0
RP11-353N4.4	0.152302	0	0.221745	0.569398	0	0.0565539
FCGR1A	0.000458173	0.000864784	0.000173796	0.000589553	0.997646	0.000268157
HIST2H2BF	0.128448	0.071704	0.0982309	0.104144	0.404059	0.193413
RP11-196G18.3	0.296761	0.0231802	0.155243	0.186764	0.300194	0.0378573
HIST2H3D	0.212234	0.163745	0.233517	0.0827731	0	0.307731
RP11-196G18.23	0.141417	0.184991	0.178566	0.200019	0.0337081	0.261299
HIST2H4A	0.170271	0.0928841	0.0893108	0.0384737	0.428912	0.180149
HIST2H2AA3	0.114044	0.0621475	0.0579504	0.131753	0.569685	0.0644208
RP11-196G18.24	0.198358	0.109573	0.236092	0.293625	0.0636346	0.0987171
HIST2H2BE	0.21028	0.0963008	0.234481	0.306303	0.0904255	0.0622099
HIST2H2AC	0.0872816	0.09579	0.0738766	0.0627131	0.0849632	0.595375
HIST2H2AB	0.151033	0.084141	0.169353	0.107595	0	0.487877
BOLA1	0.125534	0.17404	0.19425	0.155975	0.162462	0.187739
SV2A	0.209948	0.0928779	0.310176	0.284047	0.0122173	0.0907331
SF3B4	0.13639	0.193397	0.155487	0.146441	0.171043	0.197242
MTMR11	0.15188	0.218644	0.0512462	0.0408263	0.135767	0.401637
OTUD7B	0.165409	0.195007	0.195813	0.174635	0.0664458	0.20269
VPS45	0.174265	0.173471	0.208558	0.194482	0.0782639	0.17096
PLEKHO1	0.151316	0.137665	0.175489	0.184778	0.199495	0.151257
ANP32E	0.0570756	0.205167	0.0674158	0.0543815	0.105307	0.510654
RP4-790G17.7	0.152467	0.26271	0.187646	0.0852126	0.197694	0.114271
CA14	0.249304	0.222362	0.057703	0.0661321	0.0417402	0.362759
APH1A	0.144225	0.136922	0.162717	0.148485	0.232507	0.175145
C1orf54	0.00348287	0.00483241	0.00552521	0.00434814	0.948873	0.032938
C1orf51	0.135014	0.25238	0.196241	0.108487	0.0978676	0.21001
MRPS21	0.161578	0.198162	0.178114	0.157442	0.146506	0.158198
PRPF3	0.18962	0.158317	0.187927	0.178487	0.089442	0.196208
RPRD2	0.214474	0.136075	0.206067	0.207068	0.086705	0.149611
TARS2	0.150862	0.194971	0.151342	0.158515	0.171235	0.173075
ECM1	0.0182896	0.0107786	0.0186485	0.0206341	0.917866	0.0137835
LINC00568	0.229305	0.174224	0.213936	0.170312	0.0712272	0.140996
ADAMTSL4-AS1	0	0.873221	0	0	0	0.126777
MCL1	0.142969	0.161545	0.122126	0.170387	0.248715	0.154259
ENSA	0.104743	0.193126	0.134135	0.125511	0.250206	0.192279
GOLPH3L	0.17517	0.157766	0.128658	0.139454	0.205886	0.193066
CTSS	0.0003829	0.000911713	0.0007055	0.00131428	0.995778	0.000907936
CTSK	0.0491562	0.0142834	0.0634459	0.0560177	0.740832	0.0762643
ARNT	0.157851	0.159144	0.144989	0.18511	0.201216	0.15169
SETDB1	0.141225	0.217907	0.191425	0.20428	0.0610463	0.184117
CERS2	0.0837968	0.129179	0.0876471	0.0994104	0.444276	0.155691
FAM63A	0.229617	0.210722	0.0965604	0.163111	0.159725	0.140265
PRUNE	0.194873	0.14412	0.236687	0.172679	0.0943659	0.157276
C1orf56	0.153883	0.123187	0.1404	0.153918	0.280073	0.148539
CDC42SE1	0.131062	0.128668	0.146527	0.126982	0.340778	0.125984
MLLT11	0.264468	0.163677	0.220656	0.245951	0.0306368	0.0746107
GABPB2	0.139948	0.184814	0.170836	0.170492	0.168628	0.165282
SEMA6C	0.24441	0.125558	0.203239	0.315463	0.0486584	0.0626715
TNFAIP8L2	0.00140549	0.00181462	0.000709898	0.00204487	0.993205	0.000819931
SCNM1	0.17733	0.14499	0.170573	0.179353	0.191814	0.135939
LYSMD1	0.208585	0.177782	0.231548	0.24662	0.0246779	0.110787
VPS72	0.183828	0.190365	0.215014	0.18244	0.060575	0.167778
PIP5K1A	0.180839	0.167152	0.16179	0.201093	0.128624	0.160502
PSMD4	0.145612	0.1852	0.172675	0.152428	0.179863	0.164222
RP11-126K1.2	0.00877256	0.0721068	0.032826	0.0277045	0.744663	0.113927
ZNF687	0.146433	0.237535	0.114363	0.171067	0.0931439	0.237457
PI4KB	0.197087	0.135633	0.185896	0.191172	0.144164	0.146048
RP11-126K1.9	0	0.845036	0.0970322	0	0	0.0579296
RFX5	0.153222	0.230232	0.0974283	0.158162	0.124896	0.23606
RP11-126K1.6	0.136273	0.235516	0.122775	0.144614	0.0835939	0.277228
SELENBP1	0.0127459	0.189164	0.00943933	0.031225	0.507973	0.249452
PSMB4	0.161102	0.175259	0.179757	0.175922	0.131227	0.176733
POGZ	0.198416	0.148879	0.21728	0.19376	0.0945523	0.147112
CGN	0	0.117845	0.280553	0.20073	0	0.400871
TUFT1	0.228405	0.177407	0.190448	0.235807	0.0361402	0.131793
SNX27	0.198315	0.150613	0.195314	0.183284	0.110288	0.162186
CELF3	0.213263	0.16132	0.273277	0.263588	0.0323827	0.0561694
RIIAD1	0.0886722	0.156376	0.276694	0.265135	0.0561962	0.156926
MRPL9	0.144947	0.215632	0.164705	0.153792	0.128758	0.192165
OAZ3	0.140551	0.26438	0.113941	0.204021	0	0.277107
TDRKH	0.156868	0.147292	0.193169	0.142182	0.19865	0.161838
RP11-98D18.9	0.167442	0.219617	0.188428	0.206919	0.0470672	0.170526
RORC	0.337032	0.207767	0.122055	0.29422	0	0.0389246
C2CD4D	0.242251	0.153004	0.286429	0.210214	0	0.108102
THEM4	0.0409131	0.18733	0.0965041	0.17813	0.284323	0.2128
S100A10	0.102378	0.169549	0.150652	0.236945	0.249504	0.0909721
S100A11	0.0011118	0.000958619	0.000681411	0.000652693	0.995149	0.00144617
TCHH	0.239679	0.0908029	0.37934	0.209613	0	0.0805654
LCE1E	0	0	0	0.236257	0	0.763735
LOR	0.0543875	0	0.227552	0.433942	0	0.284118
S100A9	0.000938575	0.00101378	0.000485805	0.00106633	0.995751	0.000744098
S100A8	0.00186467	0	0.000523759	0.000700701	0.996794	0.000116364
S100A6	0.125618	0.254603	0.0580249	0.0598105	0.238466	0.263477
S100A4	0.0139077	0.00412316	0.0030192	0.00642503	0.966192	0.00633286
S100A2	0	0.346456	0	0	0	0.653541
S100A16	0.0034115	0.0296132	0.00260072	0.0038041	0.796453	0.164117
S100A13	0.0168088	0.0375757	0.0229214	0.0166798	0.780161	0.125853
S100A1	0.000373795	0.00189645	0.000604695	0.000999773	0.994502	0.00162353
RP1-178F15.4	0	0.513601	0	0.0569691	0	0.429428
CHTOP	0.166234	0.200178	0.175284	0.155476	0.107073	0.195756
SNAPIN	0.148592	0.204905	0.149731	0.141079	0.17107	0.184623
ILF2	0.134622	0.188861	0.167843	0.15396	0.0878732	0.26684
INTS3	0.232658	0.145231	0.18239	0.215072	0.0866969	0.137951
SLC27A3	0.237984	0.0791674	0.156364	0.164599	0.266194	0.0956908
GATAD2B	0.216078	0.16258	0.20857	0.204359	0.0874832	0.120928
DENND4B	0.0891234	0.115311	0.155325	0.149369	0.35988	0.130991
CRTC2	0.118613	0.129236	0.138425	0.132444	0.339472	0.141808
SLC39A1	0.0840507	0.136291	0.109395	0.105882	0.327169	0.237213
CREB3L4	0.157527	0.221085	0.151628	0.179116	0.0773629	0.213281
JTB	0.125345	0.149164	0.158727	0.154246	0.227408	0.185111
RP11-422P24.11	0.108243	0.217926	0.306851	0.21663	0	0.150351
RAB13	0.0861906	0.315148	0.0399586	0.0462881	0.227518	0.284897
RPS27	0.192002	0.179543	0.157989	0.164483	0.163578	0.142405
TPM3	0.121033	0.137836	0.148107	0.141082	0.304853	0.147089
C1orf43	0.1474	0.164947	0.159503	0.146717	0.221179	0.160254
UBAP2L	0.165996	0.198777	0.184381	0.180117	0.0991909	0.171537
HAX1	0.172949	0.167358	0.184063	0.163054	0.135335	0.177242
ATP8B2	0.124901	0.133371	0.234268	0.213381	0.17275	0.121329
RP11-350G8.5	0	0	0	0	0.997705	0.00229442
IL6R	0.00289076	0	0.000452546	0.00452142	0.991781	0.000354337
UBE2Q1	0.122753	0.192208	0.177429	0.17064	0.17656	0.160411
CHRNB2	0.304017	0.0710035	0.282314	0.247265	0	0.0954013
ADAR	0.169555	0.145183	0.228714	0.185452	0.136275	0.134822
KCNN3	0.0757637	0.124249	0.238343	0.104255	0.0343699	0.423018
PMVK	0.140045	0.160951	0.140655	0.14099	0.173382	0.243976
RP11-307C12.13	0.146228	0.11415	0.144761	0.200039	0.300415	0.0944062
PBXIP1	0.0353953	0.250336	0.0165712	0.013178	0.293383	0.391136
PYGO2	0.115476	0.155477	0.149118	0.153763	0.22292	0.203246
RP11-307C12.12	0.180876	0.214918	0.163038	0.16059	0.0680454	0.212532
SHC1	0.0465577	0.0763824	0.0393929	0.0254196	0.681048	0.131199
CKS1B	0.0358591	0.179089	0.0404244	0.0293845	0.152605	0.562638
FLAD1	0.148098	0.213191	0.183184	0.16922	0.122349	0.163959
ZBTB7B	0.0200824	0.00549728	0.00870516	0.0154398	0.920615	0.0296606
DCST2	0	0.16947	0.536483	0.0588705	0	0.235174
RP11-307C12.11	0.197909	0.250912	0.0939558	0.104437	0	0.352786
ADAM15	0.158657	0.0980516	0.119197	0.0635209	0.305348	0.255225
EFNA4	0.0164799	0.0821898	0.0228452	0.00941321	0.462124	0.406947
EFNA3	0.0758708	0.0504455	0.392463	0.285462	0.0950852	0.100673
EFNA1	0.312339	0.0572752	0.0381024	0.089926	0.478145	0.0242122
SLC50A1	0.0842137	0.0954459	0.106276	0.095914	0.523691	0.0944598
DPM3	0.0804876	0.187931	0.100072	0.091701	0.263119	0.276689
KRTCAP2	0.135985	0.132732	0.143065	0.134999	0.269559	0.18366
TRIM46	0.249617	0.0996219	0.3004	0.221627	0.0514027	0.0773308
MUC1	0.278921	0.0630365	0.23823	0.120231	0	0.299582
THBS3	0.218976	0.148176	0.265817	0.171569	0.111492	0.0839696
RP11-263K19.4	0.00544162	0.166398	0.0526663	0.0286825	0.0288808	0.717931
MTX1	0.131071	0.177561	0.157846	0.152724	0.207977	0.17282
GBA	0.0664019	0.142801	0.0792846	0.0688606	0.437456	0.205196
FAM189B	0.186455	0.138975	0.190712	0.164714	0.121154	0.19799
SCAMP3	0.143445	0.133081	0.193917	0.193877	0.179245	0.156435
CLK2	0.131523	0.178446	0.172694	0.146933	0.151049	0.219354
HCN3	0.202614	0.134319	0.3159	0.189472	0.0326384	0.125055
FDPS	0.0987966	0.262681	0.131686	0.109458	0.110711	0.286667
RUSC1-AS1	0.0585864	0.263492	0.063335	0.0633921	0.279061	0.272134
RUSC1	0.261865	0.119714	0.244594	0.246803	0.0466162	0.0804079
ASH1L	0.190166	0.130462	0.21976	0.213496	0.11013	0.135986
MSTO1	0.15984	0.139112	0.202069	0.182155	0.158787	0.158036
YY1AP1	0.204182	0.138828	0.217539	0.194682	0.111039	0.13373
DAP3	0.148426	0.187963	0.169488	0.160488	0.193895	0.13974
GON4L	0.166975	0.144544	0.214766	0.181515	0.144629	0.147571
SYT11	0.193368	0.202794	0.162878	0.197562	0.0656684	0.17773
RIT1	0.130794	0.184376	0.134264	0.150102	0.222798	0.177666
KIAA0907	0.190788	0.159932	0.199729	0.190295	0.0735654	0.18569
ARHGEF2	0.263669	0.175467	0.168669	0.227849	0.0738151	0.0905325
SSR2	0.203734	0.163223	0.169627	0.193285	0.121112	0.149019
UBQLN4	0.167388	0.181277	0.179718	0.19758	0.0947177	0.17932
LAMTOR2	0.124794	0.153208	0.13977	0.128788	0.310578	0.142862
MEX3A	0.223401	0.171769	0.229588	0.223974	0.0177085	0.133559
LMNA	0.149415	0.120068	0.149851	0.152767	0.313205	0.114694
SEMA4A	0.18775	0.0423055	0.464276	0.194398	0.0692778	0.0419932
SLC25A44	0.18089	0.158599	0.211509	0.188417	0.0916187	0.168966
PMF1	0.136356	0.180618	0.137194	0.136177	0.150136	0.259519
BGLAP	0.174914	0.217127	0.182331	0.232509	0	0.193119
PAQR6	0.066447	0.134689	0.0552049	0.0389781	0.153516	0.551165
SMG5	0.147166	0.175543	0.134425	0.172164	0.188906	0.181796
TMEM79	0.157612	0.213071	0.133585	0.133965	0.102678	0.259088
C1orf85	0.0267912	0.06722	0.0283985	0.0298276	0.73883	0.108933
CCT3	0.157926	0.20876	0.165969	0.148763	0.113092	0.20549
C1orf61	0.224804	0.223036	0.113895	0.230327	0.0227478	0.18519
RP11-98G7.1	0.245887	0.11911	0.29784	0.213085	0	0.124078
MEF2D	0.120539	0.0729127	0.167319	0.119065	0.437394	0.0827711
IQGAP3	0.0117959	0.12817	0.0438397	0.0205374	0.167853	0.627804
APOA1BP	0.0930172	0.192454	0.146865	0.111502	0.194958	0.261204
GPATCH4	0.0598777	0.198756	0.133994	0.0767973	0.270891	0.259684
RP11-284F21.9	0.276001	0.228076	0.125039	0.100909	0	0.269975
BCAN	0.131456	0.122	0.0247015	0.0914448	0.0237139	0.606684
NES	0.10477	0.270587	0.0809513	0.106502	0.0333405	0.40385
CRABP2	0.0713917	0.0987207	0.257884	0.156466	0.0628673	0.35267
ISG20L2	0.196617	0.156548	0.21235	0.202835	0.0887167	0.142932
RRNAD1	0.214403	0.162865	0.122148	0.139381	0.179105	0.182098
MRPL24	0.112103	0.165867	0.154301	0.116914	0.232829	0.217985
HDGF	0.07484	0.226688	0.110452	0.0963017	0.129472	0.362246
PRCC	0.166964	0.160279	0.200821	0.192797	0.110729	0.168411
SH2D2A	0.0333501	0.0752203	0.079588	0.0157269	0.728123	0.0679911
NTRK1	0.00593484	0.00337597	0.0613386	0.912902	0	0.0164485
INSRR	0	0	0	0.916404	0	0.0835949
PEAR1	0	0	0.0143151	0.0050635	0.956592	0.0240288
ARHGEF11	0.165976	0.131264	0.199468	0.263453	0.125019	0.11482
ETV3	0.161136	0.146929	0.165475	0.192528	0.165788	0.168144
CD5L	0	0	0	0.00113191	0.998868	0
KIRREL	0.0349708	0.0669899	0.40282	0.103836	0.317806	0.0735772
CD1D	0	0	0.00376349	0.0039358	0.987636	0.00466417
RP11-404O13.5	0	0	0	0	0	0.999979
MNDA	0.00032027	0.000287517	0.000511736	0.000423282	0.998285	0.000172135
IFI16	0.0585615	0.0151145	0.0317348	0.0231304	0.853046	0.0184124
AIM2	0.139975	0.120223	0.389701	0.179677	0	0.170424
CADM3	0.330504	0.0473325	0.246148	0.27491	0.0287893	0.0723161
DARC	0.298972	0.0793068	0.285946	0.211533	0	0.124242
DUSP23	0.0324422	0.035312	0.0436392	0.0243425	0.749225	0.115039
C1orf204	0.0462828	0	0.646486	0.128336	0	0.178895
CCDC19	0	0.0861698	0.0244739	0.0124971	0	0.876859
TAGLN2	0.0519057	0.0831279	0.0236986	0.0192503	0.53264	0.289377
IGSF9	0.0962715	0.147095	0.24396	0.082056	0.0373315	0.393286
PIGM	0.188447	0.135015	0.197593	0.205533	0.0942528	0.179161
KCNJ10	0.0638011	0.0300472	0.0324042	0.0254365	0	0.848311
RP11-536C5.2	0	0	0.106221	0	0	0.893771
KCNJ9	0.205868	0.0528515	0.274464	0.130707	0.181356	0.154752
IGSF8	0.26705	0.135257	0.137321	0.216952	0.123327	0.120094
ATP1A2	0.00336138	0.00827988	0.00723378	0.00573666	0.850438	0.12495
CASQ1	0.0140974	0.153381	0.039058	0.0350652	0	0.758398
PEA15	0.161322	0.132079	0.140183	0.0956639	0.142139	0.328613
DCAF8	0.168892	0.159206	0.159436	0.161179	0.168254	0.183032
PEX19	0.109851	0.228222	0.138884	0.137277	0.12611	0.259656
COPA	0.214313	0.157726	0.189273	0.208416	0.094644	0.135628
NCSTN	0.14522	0.139795	0.136462	0.143374	0.254483	0.180666
NHLH1	0.087953	0.14883	0.203764	0.247893	0.118687	0.192873
VANGL2	0.160684	0.163366	0.255344	0.222806	0.0584415	0.139358
CD84	0.0039283	0.00158436	0.000761795	0.000729422	0.992806	0.000190218
CD48	0.00264211	0	0.000764803	0	0.995829	0.000763664
F11R	0.243953	0.124747	0.173706	0.162352	0.210081	0.085162
TSTD1	0.229042	0.122398	0.238584	0.14514	0.0916507	0.173185
USF1	0.22264	0.188388	0.230236	0.188879	0.0499792	0.119878
ARHGAP30	0	0	0	0	0.997505	0.00249484
KLHDC9	0.0451264	0.0604372	0.188337	0.356684	0.0223693	0.327046
PFDN2	0.155075	0.197708	0.202777	0.181056	0.105658	0.157727
NIT1	0.146109	0.178939	0.172943	0.153816	0.146845	0.201348
DEDD	0.166504	0.153629	0.186431	0.188522	0.155137	0.149777
UFC1	0.13964	0.215143	0.127954	0.122444	0.20719	0.187629
USP21	0.17553	0.161453	0.175742	0.171269	0.135011	0.180995
PPOX	0.165668	0.17477	0.186198	0.164144	0.0845972	0.224623
B4GALT3	0.191412	0.135545	0.214125	0.198541	0.134847	0.125531
NDUFS2	0.175874	0.171467	0.194391	0.177582	0.137856	0.142829
FCER1G	0.00107896	0.00110693	0.000881926	0.00147162	0.994448	0.00101281
TOMM40L	0.168261	0.168964	0.228587	0.2063	0.127162	0.100727
NR1I3	0.346263	0	0.233902	0.304056	0	0.115779
PCP4L1	0.0956514	0.0317733	0.557223	0.0977289	0	0.217623
MPZ	0.108748	0.129249	0.155461	0.150821	0.227172	0.22855
SDHC	0.112842	0.175995	0.143858	0.127636	0.26476	0.174908
C1orf192	0.0358857	0.0101914	0.0154671	0.0204451	0.036865	0.881146
RP11-122G18.5	0.271379	0.166322	0.178817	0.215587	0	0.167896
FCGR2A	0.0010854	0.000835103	0.000247118	0.000697263	0.996655	0.000480294
HSPA6	0.0121524	0.0551474	0.0230939	0.0514739	0.800664	0.0574683
FCGR3A	0.000718546	0.000137273	0.000493816	0.000612381	0.997831	0.000206866
FCRLA	0	0	0	0	0	0.999992
FCRLB	0.209074	0.0298638	0.281649	0.15163	0	0.327782
DUSP12	0.162635	0.167901	0.189933	0.200259	0.123376	0.155896
RP11-474I16.8	0.0403727	0.14726	0.0234778	0.0385523	0.341634	0.408703
ATF6	0.138059	0.164696	0.136005	0.14282	0.257328	0.161092
OLFML2B	0.044712	0.0196156	0.0305147	0.0269365	0.864665	0.0135559
NOS1AP	0.265569	0.0631892	0.363361	0.254179	0.00599456	0.0477076
C1orf226	0.222408	0.0986395	0.263819	0.174829	0.152074	0.0882307
UHMK1	0.177777	0.172306	0.190824	0.197343	0.116503	0.145247
UAP1	0.150481	0.144459	0.184673	0.177155	0.135773	0.207458
DDR2	0.0790582	0.119717	0.0479954	0.0920194	0.432227	0.228983
HSD17B7	0.120276	0.209871	0.165866	0.146606	0.136168	0.221213
RGS4	0	0	0.313075	0.0956269	0.568471	0.0228269
RGS5	0.00523599	0.008364	0.00334266	0.00427535	0.966795	0.0119872
RP11-267N12.3	0.0576889	0.224488	0.0887589	0.0825907	0.281049	0.265425
NUF2	0.0183067	0.109432	0.0182163	0.0140542	0.0555067	0.784484
PBX1	0.108649	0.168911	0.311458	0.242587	0.0369454	0.131449
RP11-506O24.1	0.128953	0.142075	0.35414	0.356069	0	0.0187631
LMX1A	0.17384	0	0	0	0	0.826158
RXRG	0.025401	0.0183075	0.873923	0.0287307	0.0290719	0.0245662
LRRC52	0	0	0	0	0	0.999988
RP11-306I1.2	0.0275637	0.200098	0.105218	0.0844626	0.431092	0.151566
MGST3	0.190476	0.121508	0.138009	0.111301	0.259988	0.178718
ALDH9A1	0.113837	0.212483	0.0783315	0.0890648	0.278214	0.22807
TMCO1	0.147761	0.152667	0.151446	0.154076	0.20982	0.184229
UCK2	0.102605	0.205279	0.183979	0.0994028	0.170815	0.237918
FAM78B	0.145341	0.0575009	0.519478	0.169445	0	0.108235
RP11-479J7.2	0	0	0.648326	0.280183	0	0.0714889
POGK	0.187046	0.2037	0.18475	0.202087	0.0706828	0.151734
TADA1	0.180246	0.179525	0.216723	0.198857	0.0385011	0.186147
RP4-782G3.1	0.040153	0.522166	0.0128787	0.0986662	0	0.326136
ILDR2	0.0609151	0.362977	0.0454136	0.0645378	0.0233195	0.442837
MAEL	0.0605509	0.275729	0.0194635	0.0468236	0	0.597433
DUSP27	0.0224896	0	0	0	0.97751	0
RP11-277B15.3	0.166032	0.0729027	0.115669	0.121294	0	0.524103
POU2F1	0.321189	0.138148	0.186954	0.194223	0.046501	0.112986
CD247	0.113453	0.292358	0.118034	0.137925	0.125808	0.212423
CREG1	0.0349842	0.00934886	0.0323649	0.0231664	0.877597	0.0225385
RCSD1	0	0	0.000914185	0.00226372	0.994874	0.00194846
MPZL1	0.164041	0.142663	0.18615	0.177131	0.182321	0.147694
MPC2	0.137268	0.180873	0.148287	0.139212	0.182719	0.211642
DCAF6	0.199289	0.163941	0.198431	0.198133	0.107172	0.133033
GPR161	0.219018	0.142435	0.223588	0.262552	0.0425765	0.109831
TIPRL	0.155832	0.15648	0.20745	0.174778	0.118049	0.187412
SFT2D2	0.0969074	0.239298	0.124149	0.0959281	0.193138	0.250579
TBX19	0.206709	0.377072	0.0895078	0.126703	0	0.200008
ATP1B1	0.26407	0.092754	0.176253	0.152391	0.205296	0.109236
NME7	0.201843	0.14928	0.23737	0.169772	0.0625614	0.179173
BLZF1	0.168141	0.158024	0.16202	0.162399	0.186665	0.162751
CCDC181	0.0541721	0.19271	0.108927	0.0884129	0.0771641	0.478614
SLC19A2	0.165748	0.184312	0.244782	0.132149	0.0567133	0.216297
C1orf112	0.0583802	0.205897	0.071881	0.0740419	0.314031	0.275769
SELL	0	0	0.00988984	0	0.98742	0.00269005
METTL18	0.169265	0.180153	0.163757	0.179986	0.116516	0.190323
SCYL3	0.201285	0.142753	0.166702	0.192344	0.112784	0.184131
KIFAP3	0.247452	0.0879602	0.297866	0.230751	0.0457615	0.0902093
GORAB	0.16222	0.135666	0.150556	0.153303	0.172828	0.225426
PRRX1	0	0	0.00528477	0.003892	0.877474	0.113349
RP1-79C4.4	0	0	0	0.0839229	0.865619	0.0504572
FMO1	0	0	0	0	0.944207	0.0557924
FMO4	0	0.0886455	0	0	0.7813	0.130055
PRRC2C	0.169538	0.150575	0.198269	0.186726	0.133883	0.161008
VAMP4	0.16754	0.163476	0.167201	0.191321	0.148951	0.161511
METTL13	0.16298	0.162707	0.162605	0.152435	0.202888	0.156385
DNM3	0.219565	0.066435	0.34573	0.258384	0.0204128	0.0894729
PIGC	0.133193	0.153053	0.175556	0.142569	0.23709	0.15854
SUCO	0.161028	0.179606	0.168273	0.197039	0.0367526	0.257302
TNFSF18	0.00288298	0	0.0054135	0.00287309	0.98883	0
RP11-296O14.3	0.0974138	0.0653787	0.0414865	0.158938	0.542453	0.0943309
PRDX6	0.0721457	0.201884	0.0769282	0.0772515	0.256577	0.315213
ANKRD45	0.0977425	0.0231796	0.526781	0.144511	0.0729694	0.134816
KLHL20	0.198339	0.183105	0.21048	0.214834	0.0537805	0.139462
CENPL	0.0897469	0.142217	0.0570635	0.0866112	0.0904169	0.533944
DARS2	0.120752	0.194388	0.093169	0.127358	0.0961792	0.368154
ZBTB37	0.198033	0.144394	0.20251	0.219514	0.117538	0.118012
RC3H1	0.200434	0.127676	0.185957	0.225796	0.09284	0.167297
RABGAP1L	0.113364	0.1181	0.141774	0.177808	0.350557	0.0983956
CACYBP	0.142265	0.183399	0.140451	0.148046	0.153045	0.232794
MRPS14	0.109018	0.216505	0.128613	0.122561	0.198735	0.224568
KIAA0040	0	0	0.0108113	0	0.942974	0.0462147
TNR	0.663942	0.0338107	0.0692723	0.128699	0.00964144	0.0946346
RP11-318C24.2	0.156079	0.103454	0.199144	0.195281	0.284907	0.0611353
RFWD2	0.191681	0.148475	0.200023	0.188029	0.129272	0.14252
PAPPA2	0.0111472	0	0.275512	0.457006	0.0616088	0.194726
ASTN1	0.24795	0.141217	0.175013	0.276965	0.00658595	0.152269
BRINP2	0.249678	0.052735	0.074665	0.54649	0.0431811	0.0332506
RASAL2-AS1	0.145009	0.199418	0.157353	0.207771	0.124285	0.166163
RASAL2	0.171358	0.108346	0.230065	0.224883	0.123922	0.141426
RALGPS2	0.137135	0.0898014	0.196102	0.143182	0.188723	0.245055
ANGPTL1	0.0422592	0.481475	0.0354488	0.0127144	0.0126683	0.415434
FAM20B	0.15104	0.203751	0.158398	0.119192	0.136126	0.231492
TOR3A	0.0805601	0.131826	0.0943964	0.0695065	0.397275	0.226437
ABL2	0.205232	0.170419	0.219372	0.200746	0.0658623	0.138369
SOAT1	0.0704715	0.141223	0.0632926	0.0469647	0.40956	0.268488
TDRD5	0	0	0.676434	0.304107	0	0.0194577
TOR1AIP2	0.163134	0.16663	0.15389	0.187322	0.16005	0.168974
RP11-533E19.7	0.0642257	0.188442	0.11362	0.0615767	0.378123	0.194012
TOR1AIP1	0.161437	0.180766	0.102555	0.110724	0.267336	0.177182
RP11-533E19.5	0.161768	0.169385	0.148218	0.204546	0.155483	0.160599
CEP350	0.144942	0.160401	0.182414	0.183822	0.142044	0.186378
QSOX1	0.202592	0.0939914	0.175518	0.201232	0.227074	0.0995926
RP5-1180C10.2	0.199821	0.119418	0.323799	0.20427	0.0229565	0.129735
ACBD6	0.167891	0.170185	0.201674	0.172832	0.106578	0.180841
XPR1	0.166183	0.104094	0.335697	0.224269	0.0670396	0.102717
KIAA1614	0.390349	0.168104	0.133746	0.209262	0	0.09854
STX6	0.173268	0.143294	0.197484	0.212775	0.142086	0.131092
MR1	0	0	0	0.0050063	0.99048	0.00451353
IER5	0.0884751	0.109311	0.0925493	0.0868844	0.464297	0.158482
RP11-309G3.3	0.0805841	0.146416	0.118352	0.0999812	0.433266	0.1214
CACNA1E	0.251262	0.0540144	0.337538	0.218477	0.0093527	0.129355
RP11-33M22.2	0	0	0.185775	0.451167	0	0.363055
GLUL	0.0936189	0.142843	0.0911814	0.13732	0.408701	0.126335
RGSL1	0.292916	0.030971	0.156628	0.452782	0	0.0667023
RNASEL	0.200983	0.146582	0.17386	0.284785	0.0628361	0.130954
RGS16	0.0464677	0.328618	0.0202565	0.0187735	0.435135	0.15075
RP11-317P15.4	0.130706	0.299101	0.0838336	0.0279676	0.275224	0.183167
RP11-317P15.5	0.0898602	0.10314	0.351142	0.238975	0.140926	0.0759574
NPL	0.00189094	0.00299778	0.00149618	0.00124433	0.98586	0.00651042
DHX9	0.170348	0.200287	0.177754	0.178015	0.0739426	0.199653
LAMC1	0.0433654	0.051363	0.048741	0.0558256	0.712924	0.0877806
NMNAT2	0.214137	0.0513247	0.245672	0.429244	0.0281158	0.0315066
SMG7	0.151188	0.143049	0.217574	0.211133	0.112558	0.164498
NCF2	0.00300603	0	0	0	0.996774	0.000219889
ARPC5	0.110639	0.158479	0.132444	0.132809	0.314633	0.150996
RGL1	0.127105	0.0906018	0.120699	0.0865203	0.381846	0.193229
COLGALT2	0.113526	0.208997	0.428191	0.0574343	0	0.191851
TSEN15	0.114876	0.238798	0.103597	0.112649	0.171211	0.258869
RP11-382D12.2	0.164658	0.170764	0.193163	0.203444	0	0.267971
C1orf21	0.211579	0.187836	0.139353	0.193457	0.027907	0.239869
EDEM3	0.168946	0.112279	0.176695	0.173543	0.222299	0.146238
FAM129A	0.00755904	0.0213047	0	0.00168484	0.930196	0.0392556
RNF2	0.172493	0.140251	0.180205	0.216438	0.106124	0.184488
TRMT1L	0.153451	0.149701	0.176045	0.186117	0.166506	0.16818
SWT1	0.212315	0.154854	0.193283	0.207706	0.118617	0.113225
IVNS1ABP	0.16891	0.187558	0.183928	0.186852	0.0830019	0.18975
GS1-279B7.2	0.274828	0.126743	0.252303	0.192457	0	0.153669
TPR	0.151388	0.167375	0.173775	0.157099	0.134961	0.215402
C1orf27	0.181933	0.149217	0.20664	0.188428	0.0954821	0.1783
PLA2G4A	0	0.0526543	0.0475468	0.00424631	0.801323	0.094229
BRINP3	0.0958514	0.148138	0.026241	0.201385	0	0.528385
RP11-547I7.2	0.0998221	0.141044	0.0813028	0.160982	0	0.516848
RGS18	0	0	0.00146578	0	0.998534	0
RGS1	0.000497957	0.000524622	0.000560208	0.000497577	0.997416	0.000503755
RGS13	0	0	0.0456559	0	0.931013	0.0233305
RGS2	0.0840979	0.0785963	0.161038	0.105784	0.483993	0.0864907
UCHL5	0.144596	0.16031	0.203177	0.16032	0.130495	0.201102
TROVE2	0.209323	0.200724	0.137342	0.178843	0.0786594	0.195109
RP11-101E13.5	0.147355	0.261597	0.0448677	0.12042	0	0.42576
GLRX2	0.137229	0.200345	0.0426776	0.0897768	0.280489	0.249483
CDC73	0.169716	0.156771	0.140073	0.116182	0.18784	0.229418
B3GALT2	0.291533	0.0584656	0.246738	0.281072	0.049239	0.0729521
KCNT2	0.202955	0.218785	0.135026	0.136962	0.0350712	0.2712
CFH	0	0	0.00719915	0	0.991644	0.00115658
CFHR1	0.105119	0.0406562	0.684412	0.093922	0	0.0758911
ASPM	0.0182142	0.0704851	0.0306952	0.0323673	0.0648379	0.7834
ZBTB41	0.181028	0.1386	0.241042	0.242361	0.031978	0.164992
CRB1	0.223985	0.265752	0.0646147	0.258233	0.00952331	0.177893
DENND1B	0.216697	0.120628	0.139854	0.20247	0.0927306	0.227621
C1orf53	0.115174	0.121739	0.0348923	0.0772292	0.375072	0.275893
LHX9	0.0742371	0.0664699	0.118864	0.202711	0.372993	0.164725
NEK7	0.0898718	0.134331	0.0276198	0.07766	0.455621	0.214896
PTPRC	0.000472379	0	0.000376763	0.000726537	0.998121	0.000303154
MIR181A1HG	0.157733	0.144711	0.24145	0.335533	0.0179991	0.102574
ZNF281	0.255738	0.110148	0.225004	0.255238	0.0687389	0.0851335
KIF14	0.0325715	0.0695804	0.0503555	0.0376838	0.107207	0.702602
DDX59	0.163421	0.160556	0.138091	0.166569	0.123786	0.247577
CAMSAP2	0.167737	0.11321	0.245753	0.243769	0.0837151	0.145816
C1orf106	0.0283976	0.360205	0.0726634	0.0139507	0	0.524783
KIF21B	0.213665	0.113757	0.288751	0.313224	0.0229898	0.0476116
RP11-168O16.1	0.0718897	0.0631403	0.222235	0.242094	0.36176	0.0388811
TMEM9	0.149211	0.176522	0.15629	0.154873	0.139474	0.223631
PHLDA3	0.0868706	0.113176	0.326291	0.25836	0	0.215303
CSRP1	0.101978	0.235538	0.108053	0.0629797	0.289439	0.202013
NAV1	0.168601	0.105344	0.329862	0.238153	0.0819109	0.0761291
IPO9-AS1	0.105679	0.353363	0.0877159	0.0831896	0.140786	0.229267
RP11-90L20.2	0	0.621091	0	0	0	0.378908
IPO9	0.192462	0.196186	0.186552	0.187186	0.0649746	0.172639
SHISA4	0.140171	0.174509	0.11004	0.158295	0.119567	0.297417
RP11-307B6.3	0.204323	0.193421	0.0579101	0.150994	0.193829	0.199522
LMOD1	0	0	0	0	0	0.999993
TIMM17A	0.122684	0.191311	0.191369	0.160499	0.154659	0.179476
RNPEP	0.108653	0.153126	0.130338	0.118751	0.347594	0.141538
GPR37L1	0	0	0.0838588	0.102498	0	0.813642
ARL8A	0.182016	0.126957	0.213777	0.230993	0.127669	0.118588
PTPN7	0.142967	0.0931705	0.0707397	0.0648073	0.56622	0.0620963
UBE2T	0.0335582	0.213048	0.0721714	0.0450245	0.0396523	0.596546
PPP1R12B	0.290072	0.113384	0.186476	0.207641	0.0859212	0.116505
SYT2	0.180993	0.276016	0.0500001	0.043476	0	0.449515
KDM5B	0.215045	0.146155	0.264456	0.231054	0.0563817	0.0869079
PCAT6	0.183271	0.12296	0.260947	0.289294	0.0760558	0.0674723
RP11-480I12.7	0.117659	0	0.0344125	0.0271537	0	0.820774
RABIF	0.155501	0.167083	0.160439	0.159778	0.22064	0.13656
KLHL12	0.212113	0.175242	0.149163	0.216445	0.0905351	0.156502
ADIPOR1	0.109644	0.156765	0.126072	0.117098	0.334663	0.155758
CYB5R1	0.134387	0.15206	0.152233	0.205113	0.230723	0.125484
TMEM183A	0.148292	0.194962	0.184456	0.166772	0.118962	0.186556
PPFIA4	0.152402	0.348989	0.196754	0.130411	0	0.171443
ADORA1	0.28802	0.0649302	0.398232	0.144828	0.0341228	0.0698664
CHI3L1	0	0	0	0.00191574	0.996727	0.0013575
CHIT1	0	0.00771024	0	0	0.990365	0.00192503
RP11-134P9.3	0.0360321	0.654951	0.0245123	0.0294	0.0969263	0.158179
BTG2	0.152842	0.140318	0.0440234	0.134517	0.428147	0.100153
FMOD	0	0	0	0	0	0.999972
PRELP	0.00199959	0.00346636	0.00284441	0.00099369	0.986512	0.00418349
ATP2B4	0.198129	0.195414	0.159091	0.0623334	0.184975	0.200057
ZC3H11A	0.175368	0.147934	0.191461	0.19542	0.126429	0.163388
ZBED6	0.176758	0.136384	0.170542	0.194619	0.185996	0.135701
SNRPE	0.162828	0.244143	0.161453	0.153401	0.0813533	0.196822
SOX13	0.132637	0.0482216	0.634276	0.0169678	0	0.167897
ETNK2	0.0352112	0.119638	0.322885	0.198256	0.112361	0.211648
PLEKHA6	0.115142	0.0565768	0.183342	0.145304	0.404333	0.0953018
PPP1R15B	0.122496	0.192827	0.177595	0.160747	0.129069	0.217266
PIK3C2B	0.170149	0.126823	0.231228	0.167739	0.148691	0.155371
MDM4	0.194735	0.145194	0.184366	0.217687	0.105601	0.152416
LRRN2	0.0153267	0.0904408	0.214928	0.189215	0.133886	0.356204
NFASC	0.0923934	0.0657938	0.529882	0.200917	0.0452492	0.0657645
CNTN2	0.177918	0.122524	0.289457	0.171924	0.122403	0.115774
TMEM81	0.248417	0.0951173	0.266378	0.220647	0.0399615	0.12948
RBBP5	0.220827	0.158998	0.204089	0.206648	0.0713607	0.138078
DSTYK	0.213457	0.113506	0.23461	0.226623	0.0770917	0.134712
TMCC2	0.153624	0.153672	0.275953	0.148375	0.121541	0.146834
NUAK2	0.0787422	0.191138	0.0798755	0.0749622	0.120417	0.454865
KLHDC8A	0.363347	0.171128	0.281257	0.0731833	0.0306782	0.080407
LEMD1	0.0401173	0.0712539	0.481941	0.161033	0.141828	0.103827
RP11-576D8.4	0.0475911	0.0345035	0.526159	0.177616	0.103584	0.110546
CDK18	0.164286	0.0959488	0.0896413	0.0639712	0.297595	0.288558
MFSD4	0.171086	0.173791	0.307321	0.193548	0	0.154255
ELK4	0.244699	0.125819	0.144522	0.174287	0.189815	0.120859
SLC45A3	0.153809	0.125171	0.193664	0.205834	0.0669154	0.254606
NUCKS1	0.12962	0.153898	0.147442	0.138338	0.1051	0.325602
RAB7L1	0.0188511	0.00489764	0.0243515	0.010545	0.829191	0.112164
SLC41A1	0.110025	0.214433	0.115344	0.142255	0.188422	0.22952
RP11-312O7.2	0.154743	0.108417	0.219352	0.128874	0.243759	0.144855
FAM72A	0.0630476	0.0822273	0.0351527	0.0387726	0.207151	0.573648
SRGAP2	0.143813	0.13402	0.189812	0.129715	0.236307	0.166333
IKBKE	0.00453438	0	0	0	0.984778	0.0106875
RASSF5	0.0191335	0.0105267	0.0717603	0.0426962	0.844566	0.0113168
EIF2D	0.121248	0.238516	0.103849	0.0971127	0.20898	0.230294
DYRK3	0.168911	0.20014	0.126055	0.0956478	0.200035	0.209211
MAPKAPK2	0.137957	0.17886	0.0838994	0.131533	0.344855	0.122895
IL10	0.00762822	0	0.00180724	0.00607439	0.981265	0.0032251
FAIM3	0	0.0444287	0	0	0.942671	0.0128998
YOD1	0.133707	0.209158	0.124572	0.133418	0.194268	0.204877
PFKFB2	0.0306007	0.0703765	0.114627	0.0625236	0.640332	0.0815399
CD55	0.149034	0.299329	0.0293868	0.0574713	0.186648	0.278131
CD46	0.185629	0.144004	0.203498	0.192196	0.160664	0.114009
CD34	0	0	0.00450767	0.00592861	0.982346	0.00721759
PLXNA2	0.114758	0.224716	0.291741	0.238619	0.0101966	0.11997
RP11-385M4.1	0	0.430825	0.317275	0.0475104	0	0.204389
CAMK1G	0.324902	0.0947178	0.23106	0.181604	0	0.167716
LAMB3	0.532574	0.0144071	0.107816	0.328839	0	0.0163636
G0S2	0.552775	0.0575787	0.0435479	0.137289	0.025094	0.183715
TRAF3IP3	0	0	0.0060858	0.00617427	0.984677	0.00306316
C1orf74	0.1647	0.209004	0.246089	0.138068	0	0.242139
DIEXF	0.196042	0.147418	0.22442	0.177887	0.0942746	0.159959
SYT14	0.239709	0.0893572	0.326036	0.250106	0.0127499	0.0820419
SERTAD4-AS1	0.0618141	0.104898	0.469433	0.179276	0.1051	0.0794779
SERTAD4	0.0596793	0.0581067	0.706386	0.117667	0.00968642	0.048475
HHAT	0.110597	0.334568	0.193353	0.126249	0.102117	0.133117
KCNH1	0	0.178589	0.620124	0.0236135	0	0.177672
RCOR3	0.177187	0.148354	0.201957	0.201114	0.10305	0.168338
TRAF5	0.242263	0.189325	0.0711553	0.0683384	0.222508	0.20641
RP11-318L16.6	0.0636743	0.385236	0.0330546	0.156844	0	0.36119
SLC30A1	0.047187	0.0906282	0.0410731	0.0492352	0.657705	0.114171
NEK2	0.0140154	0.0372284	0.0252076	0.0205738	0.138974	0.764001
RP11-122M14.1	0	0	0.105838	0.0743649	0	0.819795
LPGAT1	0.144037	0.182478	0.227472	0.219728	0.0811933	0.145092
INTS7	0.181309	0.197039	0.167213	0.18332	0.0949065	0.176212
DTL	0.0150185	0.439685	0.0242721	0.0156703	0.0518821	0.453472
PPP2R5A	0.0908141	0.11274	0.0742009	0.0570106	0.45468	0.210554
TMEM206	0.16777	0.252334	0.105608	0.121836	0.160729	0.191722
NENF	0.0884329	0.219159	0.084977	0.0953737	0.224449	0.287608
RP11-61J19.3	0.0306387	0	0	0	0.969361	0
ATF3	0.0380276	0.044775	0.0206661	0.068337	0.768962	0.0592322
BATF3	0.0344184	0.0249029	0.0249216	0.0349707	0.860933	0.0198532
NSL1	0.131068	0.195111	0.144946	0.149532	0.161925	0.217418
TATDN3	0.150322	0.15209	0.178353	0.172362	0.210863	0.13601
C1orf227	0	0	0	0	0.930354	0.0696458
FLVCR1-AS1	0.108532	0.243215	0.100411	0.108974	0.179139	0.259729
FLVCR1	0.186548	0.186482	0.168192	0.193947	0.0525236	0.212307
VASH2	0.226265	0.0566924	0.357521	0.262878	0.0456472	0.0509969
ANGEL2	0.175556	0.162033	0.193303	0.170744	0.098757	0.199607
RPS6KC1	0.220024	0.130072	0.195402	0.20605	0.137303	0.11115
PROX1-AS1	0.425379	0.107256	0.0828796	0.107052	0.223396	0.0540363
PROX1	0.521639	0.143998	0.109438	0.140713	0.0345397	0.0496728
SMYD2	0.201926	0.184527	0.109768	0.174599	0.148954	0.180226
PTPN14	0.0575809	0.0163537	0.0423467	0.0790983	0.662942	0.141678
CENPF	0.0177379	0.103463	0.0311554	0.0165983	0.0429537	0.788092
KCNK2	0.0342974	0.104751	0.528902	0.107519	0	0.22453
KCTD3	0.122887	0.183261	0.170337	0.167987	0.123276	0.232251
ESRRG	0.0452922	0.0726053	0.592171	0.0772205	0.0255741	0.187136
GPATCH2	0.148418	0.140221	0.168728	0.161895	0.163667	0.21707
SPATA17	0.0584001	0.121011	0.132009	0.116074	0	0.572506
RRP15	0.180399	0.156542	0.16507	0.154574	0.192695	0.150719
TGFB2	0.149207	0.0724073	0.242754	0.241535	0.104728	0.189369
LYPLAL1	0.11826	0.181909	0.130925	0.140545	0.229314	0.199046
SLC30A10	0.162112	0.00739927	0.181143	0.336301	0.167737	0.145308
EPRS	0.154338	0.150343	0.216237	0.186801	0.100357	0.191925
BPNT1	0.187334	0.201102	0.174775	0.179408	0.0797775	0.177603
IARS2	0.184172	0.167769	0.170067	0.13898	0.15149	0.187524
RAB3GAP2	0.199638	0.152852	0.215047	0.201015	0.068338	0.163111
MARK1	0.163649	0.193484	0.184632	0.20793	0.0544456	0.195858
MARC2	0.0415766	0.078105	0.0352383	0.0556701	0.305263	0.484147
MARC1	0.171524	0.227809	0.0830424	0.133169	0.0330169	0.351439
HLX	0.00983463	0	0.00531517	0.0121963	0.955108	0.0175462
DUSP10	0.0905808	0.277076	0.0617532	0.124541	0.0872593	0.358789
HHIPL2	0	0	0.314105	0.146606	0	0.539284
TAF1A	0.225257	0.158532	0.187215	0.205447	0.0430874	0.180461
RP11-378J18.3	0.155594	0.0985009	0.163032	0.141229	0.286747	0.154897
MIA3	0.147392	0.172119	0.142327	0.174628	0.184586	0.178948
RP11-378J18.8	0.161133	0.295336	0.207417	0.149265	0	0.186848
AIDA	0.177385	0.231251	0.107965	0.127192	0.131296	0.224911
BROX	0.200377	0.154427	0.13837	0.167194	0.176406	0.163227
FAM177B	0	0	0	0	0.999998	0
RP11-452F19.3	0.0655943	0.0927366	0.0770807	0.0720161	0.569469	0.123103
DISP1	0.0961794	0.0761419	0.157195	0.130024	0.39849	0.14197
TLR5	0.00564528	0.0586075	0.10598	0.0177671	0.796806	0.0151947
SUSD4	0.0601704	0.0631513	0.631753	0.134748	0.0510017	0.059175
CAPN2	0.168662	0.193464	0.115741	0.1423	0.126433	0.2534
TP53BP2	0.145665	0.248665	0.168294	0.158771	0.048788	0.229816
RP11-504P24.8	0.225456	0.12542	0.100247	0.159397	0.264561	0.124919
FBXO28	0.194611	0.172094	0.189323	0.192308	0.086826	0.164838
DEGS1	0.103062	0.13809	0.104869	0.11264	0.367824	0.173515
RP11-365O16.6	0.357128	0.17178	0.106823	0.240376	0	0.123892
NVL	0.184493	0.219369	0.152355	0.1818	0.0804584	0.181525
CNIH4	0.127656	0.203159	0.120856	0.136526	0.16009	0.251713
WDR26	0.133124	0.146971	0.173975	0.222051	0.194886	0.128993
CNIH3	0.0738342	0.141105	0.207233	0.187176	0.0747501	0.315901
DNAH14	0.0690803	0.194733	0.194093	0.210248	0.0498063	0.282039
LBR	0.136513	0.179171	0.155307	0.139301	0.0725956	0.317112
ENAH	0.191546	0.212589	0.206147	0.190886	0.0183614	0.180471
SRP9	0.156966	0.211293	0.182708	0.1646	0.0950143	0.18942
EPHX1	0.17492	0.0679045	0.303705	0.154229	0.190416	0.108825
RP11-285F7.2	0	0.148245	0	0	0.748845	0.102909
TMEM63A	0	0.0182048	0.00298044	0.00839216	0.825489	0.144934
PYCR2	0.123001	0.182459	0.142298	0.116099	0.212552	0.223591
LEFTY2	0	0.266655	0.0934756	0	0	0.639867
SDE2	0.174745	0.189303	0.159232	0.174927	0.120662	0.181132
H3F3A	0.155453	0.227615	0.181329	0.180365	0.0659996	0.189239
ACBD3	0.15043	0.148994	0.211216	0.183211	0.164829	0.141321
LIN9	0.154496	0.235726	0.156526	0.146154	0.0401983	0.266901
PARP1	0.127894	0.231604	0.132078	0.152988	0.137077	0.218358
C1orf95	0.158352	0.378393	0.0883628	0.171737	0	0.203155
ITPKB	0.0109681	0.0806504	0.0447367	0.00747377	0.727373	0.128798
PSEN2	0.0164918	0.0408223	0.0789171	0.103384	0.664294	0.0960907
ADCK3	0.16655	0.105884	0.149648	0.168852	0.248014	0.161052
CDC42BPA	0.197708	0.133092	0.219126	0.23249	0.103735	0.113849
ZNF678	0.172655	0.178169	0.214563	0.205262	0.0476512	0.1817
SNAP47	0.193691	0.169753	0.227248	0.195603	0.0704099	0.143295
JMJD4	0.155807	0.186505	0.140902	0.134539	0.206356	0.175891
ARF1	0.151646	0.150793	0.155828	0.158615	0.236704	0.146414
C1orf35	0.157464	0.150311	0.171906	0.162675	0.155855	0.201789
MRPL55	0.1593	0.155856	0.171103	0.160628	0.169959	0.183154
GUK1	0.152372	0.140073	0.179278	0.193803	0.216123	0.118351
IBA57	0.263911	0.111421	0.219599	0.182766	0.121228	0.101075
OBSCN	0.17459	0.0745435	0.161538	0.348097	0.148997	0.0922345
TRIM11	0.196503	0.17333	0.17296	0.20536	0.0926668	0.15918
HIST3H2A	0.158408	0.109654	0.236676	0.132912	0	0.362349
HIST3H2BB	0.067491	0.0389753	0.14792	0.0986892	0.263868	0.383056
RNF187	0.116754	0.181295	0.236186	0.154728	0.101663	0.209373
RHOU	0.117993	0.201113	0.115992	0.180719	0.233795	0.150387
RAB4A	0.167146	0.209017	0.12247	0.179136	0.134525	0.187705
CCSAP	0.202771	0.172736	0.199962	0.21025	0.088062	0.126219
ACTA1	0.146933	0.243858	0.200944	0.239895	0.136918	0.0314517
NUP133	0.185824	0.183612	0.179247	0.172248	0.0814258	0.197644
RP4-613A2.1	0	0.99999	0	0	0	0
ABCB10	0.133012	0.210244	0.138804	0.184145	0.152682	0.181113
TAF5L	0.245071	0.146604	0.207133	0.218278	0.0114242	0.171489
URB2	0.101343	0.228492	0.13421	0.113682	0.200215	0.222059
RP11-552D4.1	0	0	0	0	0.998762	0.00123757
GALNT2	0.109221	0.113628	0.250266	0.122756	0.257481	0.146649
PGBD5	0.35194	0.11864	0.21293	0.224468	0.021373	0.0706494
COG2	0.17073	0.192298	0.147019	0.157121	0.147752	0.185081
AGT	0	0	0.125338	0	0.455355	0.419306
C1orf198	0.308571	0.164181	0.123731	0.121348	0.0643012	0.217869
TTC13	0.198296	0.0828778	0.205699	0.202104	0.190828	0.120195
ARV1	0.147525	0.193193	0.172966	0.151963	0.132564	0.201788
FAM89A	0.00757054	0.031572	0.00177045	0.0319372	0.859472	0.0676782
TRIM67	0.193409	0.111473	0.28889	0.283177	0.0600883	0.0629628
C1orf131	0.144461	0.181999	0.182383	0.170312	0.161881	0.158964
GNPAT	0.205806	0.200866	0.161657	0.169863	0.0705394	0.191269
EXOC8	0.214807	0.169083	0.19258	0.201095	0.0789261	0.143508
SPRTN	0.186712	0.182122	0.160396	0.1712	0.0739441	0.225626
EGLN1	0.185728	0.133919	0.163332	0.189408	0.183653	0.143959
RP11-295G20.2	0.0714276	0.212407	0.0386185	0.0473223	0.411877	0.218347
TSNAX-DISC1	0.236987	0.563141	0.118632	0	0	0.0812383
TSNAX	0.162722	0.161817	0.178313	0.163837	0.16735	0.165961
DISC1	0.0506791	0.0142677	0.0426658	0.0267261	0.820786	0.0448754
SIPA1L2	0.264661	0.104829	0.169002	0.173613	0.179274	0.108621
MAP10	0.157644	0.146652	0.204427	0.204187	0.160827	0.126264
NTPCR	0.104607	0.191769	0.136849	0.143377	0.17465	0.248749
PCNXL2	0.26839	0.122453	0.247931	0.232664	0.0227739	0.105788
MLK4	0.0869865	0.19949	0.248506	0.243755	0	0.221262
KCNK1	0.0590275	0.105403	0.117148	0.548446	0	0.169976
SLC35F3	0.015109	0.0183209	0.405546	0.491906	0	0.0691173
RP5-827C21.6	0.245733	0.034633	0.383007	0.262298	0	0.0743284
RP5-827C21.4	0.114786	0.213376	0.191856	0.125074	0.0996309	0.255277
COA6	0.130216	0.177354	0.148428	0.141563	0.198472	0.203967
TARBP1	0.116889	0.0901265	0.353513	0.18124	0.122393	0.135839
RP5-855F14.1	0.0726234	0.258592	0.356398	0.204194	0	0.108193
IRF2BP2	0.195709	0.120001	0.193183	0.207503	0.155818	0.127786
RP11-443B7.1	0	0	0	0.0112655	0.988734	0
RP4-597N16.4	0.304856	0.10651	0.217386	0.277292	0	0.0939553
TOMM20	0.169515	0.189862	0.18847	0.169006	0.109856	0.17329
RBM34	0.186453	0.156316	0.210798	0.215405	0.0745023	0.156526
ARID4B	0.20295	0.166815	0.199146	0.208818	0.0787058	0.143566
GGPS1	0.165862	0.150468	0.228372	0.210073	0.0856471	0.159577
TBCE	0.203376	0.162639	0.190629	0.214993	0.0746513	0.153712
B3GALNT2	0.119867	0.173086	0.211308	0.152414	0.13431	0.209015
GNG4	0.108528	0.236744	0.242472	0.137272	0.0154391	0.259545
LYST	0.0933371	0.0429612	0.117444	0.109126	0.592121	0.0450104
NID1	0.00770988	0.00141017	0.00170308	0.00368191	0.955883	0.0296119
GPR137B	0.136176	0.132754	0.104749	0.131967	0.348037	0.146317
ERO1LB	0.27806	0.120543	0.0992036	0.364701	0.0736945	0.0637976
EDARADD	0.153634	0.114608	0.170279	0.343239	0.0948621	0.123378
LGALS8	0.190551	0.123788	0.121997	0.17566	0.293904	0.0941002
HEATR1	0.158582	0.204951	0.164315	0.159224	0.096766	0.216161
ACTN2	0.182101	0.417541	0.101882	0.086876	0	0.2116
MTR	0.13994	0.174002	0.122197	0.155354	0.229262	0.179245
RYR2	0.0392163	0.0466259	0.791083	0.0866468	0	0.0364274
LINC01139	0	0	0.00244643	0	0.995232	0.00232168
CHRM3	0.0196508	0.0665393	0.266747	0.494609	0	0.152454
FMN2	0.210811	0.169942	0.212918	0.218444	0.0630312	0.124854
GREM2	0.158109	0	0.526809	0.158441	0	0.156641
RGS7	0.0817316	0.0513764	0.268745	0.425404	0.0341375	0.138606
RP11-527D7.1	0.172609	0.0332337	0.134128	0.0962959	0.322817	0.240915
FH	0.105166	0.211731	0.156127	0.117242	0.153866	0.255867
OPN3	0.165301	0.162459	0.116567	0.210435	0.112536	0.232703
CHML	0.148803	0.211493	0.147231	0.243912	0.0665764	0.181985
EXO1	0.0203825	0.354768	0.0132983	0.0105501	0.094229	0.506772
PLD5	0.326521	0.0430195	0.0840845	0.0935526	0.239551	0.213272
RP11-561I11.3	0.0470815	0	0	0	0	0.952918
CEP170	0.206635	0.132439	0.265279	0.233937	0.0545047	0.107205
SDCCAG8	0.102038	0.135977	0.100733	0.105783	0.446041	0.109428
AKT3	0.185718	0.250354	0.165659	0.141546	0.0588048	0.197919
RP11-269F20.1	0	0.0361907	0	0	0.949292	0.0145163
ZBTB18	0.168318	0.298757	0.128727	0.0843293	0.0723286	0.24754
ADSS	0.11618	0.172909	0.190542	0.152249	0.136701	0.231421
DESI2	0.124294	0.178863	0.147776	0.118484	0.17009	0.260493
COX20	0.159237	0.167241	0.173841	0.175967	0.144309	0.179404
HNRNPU-AS1	0.153971	0.226277	0.174057	0.159043	0.0808675	0.205784
HNRNPU	0.13753	0.245764	0.154161	0.155026	0.080046	0.227473
RP11-156E8.1	0.253195	0.220112	0.151379	0.166194	0	0.20912
EFCAB2	0.077444	0.249665	0.0769167	0.10997	0.110259	0.375745
KIF26B	0.07544	0.0368961	0.137869	0.286392	0.360467	0.102936
SMYD3	0.0689916	0.0661193	0.10844	0.048687	0.622211	0.0855514
TFB2M	0.134817	0.195225	0.171419	0.158389	0.114353	0.225797
CNST	0.183432	0.116575	0.226217	0.219004	0.121497	0.133274
SCCPDH	0.117568	0.247981	0.157754	0.111948	0.100407	0.264342
RP11-439E19.10	0.0428575	0.0845669	0.356397	0.248224	0	0.267954
AHCTF1	0.112018	0.184743	0.188029	0.167747	0.101787	0.245677
ZNF670	0.135531	0.228317	0.18926	0.184753	0.0374435	0.224696
ZNF695	0.109265	0.258469	0.167982	0.117045	0.0623389	0.2849
ZNF669	0.190839	0.188539	0.196255	0.219058	0.0689423	0.136368
C1orf229	0.243794	0.159033	0.1142	0.118314	0.180192	0.184467
ZNF124	0.145502	0.215858	0.208963	0.190227	0.114203	0.125247
RP11-488L18.10	0.152515	0.158501	0.11145	0.137242	0.289572	0.15072
ZNF496	0.203663	0.165574	0.153575	0.17369	0.165385	0.138113
NLRP3	0.0142168	0.0283789	0.00548518	0.0153639	0.917717	0.0188378
GCSAML-AS1	0	0	0	0	0.999999	0
TRIM58	0.0574229	0.063591	0.133902	0.496968	0.170505	0.0776105
SH3BP5L	0.230534	0.145317	0.218279	0.236166	0.0568811	0.112823
ZNF672	0.142693	0.165141	0.138251	0.175159	0.188155	0.190601
ZNF692	0.195996	0.125976	0.24405	0.223697	0.082403	0.127877
PGBD2	0.167423	0.234828	0.153225	0.212744	0.0902741	0.141507
SH3YL1	0.157087	0.151455	0.185982	0.138543	0.158612	0.20832
ACP1	0.131159	0.217126	0.159809	0.142312	0.130081	0.219513
FAM150B	0	0	0.594583	0.0387744	0.348611	0.0180304
TMEM18	0.125097	0.199219	0.144772	0.116195	0.175822	0.238895
RP13-539J13.1	0.082194	0	0.281633	0.265512	0.160868	0.209792
AC116614.1	0.0684527	0.449647	0.0436807	0.0594	0	0.378819
SNTG2	0.236942	0.0679177	0.173791	0.428611	0	0.0927381
PXDN	0.190962	0.177962	0.188699	0.203618	0.131795	0.106964
MYT1L	0.260399	0.0447215	0.3681	0.269187	0.0313302	0.0262628
MYT1L-AS1	0.196012	0.120275	0.42276	0.235754	0	0.025199
TSSC1	0.18771	0.150421	0.228295	0.19358	0.08773	0.152263
TRAPPC12	0.159392	0.13989	0.196133	0.181013	0.180529	0.143043
TRAPPC12-AS1	0.369423	0.069026	0.214467	0.264972	0	0.082112
ADI1	0.148439	0.187319	0.0921606	0.118436	0.295066	0.15858
AC142528.1	0.212898	0.150986	0.179731	0.180972	0.127561	0.147852
AC108488.4	0.0204574	0.0740885	0.025849	0.0634715	0.752228	0.0639054
RNASEH1	0.137555	0.155882	0.16505	0.158365	0.218803	0.164346
RNASEH1-AS1	0.148157	0.186285	0.150606	0.159193	0.184055	0.171705
RPS7	0.152795	0.223953	0.121065	0.134626	0.17131	0.196251
COLEC11	0.061348	0	0.0122062	0.0533382	0.847673	0.0254346
AC019172.2	0	0	0.367579	0.632418	0	0
SOX11	0.247742	0.152702	0.217725	0.285561	0.0259775	0.0702932
AC010729.2	0.0782831	0.371551	0.109484	0.182305	0	0.258378
DKFZP761K2322	0.537663	0.0339706	0.138425	0.110945	0.147864	0.0311323
AC017053.1	0.311001	0.175919	0.218259	0.114872	0.121044	0.0589048
LINC00487	0.198324	0.230926	0.164268	0.295021	0	0.111461
CMPK2	0.188128	0.0495105	0.582792	0.0735012	0.0680064	0.0380614
RSAD2	0.137981	0.0268042	0.203601	0.0840612	0.49873	0.0488218
RNF144A	0.220867	0.163936	0.226233	0.163907	0.0375949	0.187462
ID2	0.165748	0.0948224	0.0955761	0.190472	0.35871	0.0946717
RP11-434B12.1	0.235544	0.0466743	0.336867	0.174542	0.168987	0.0373863
KIDINS220	0.212339	0.0997254	0.315439	0.25236	0.0529529	0.0671835
MBOAT2	0.244942	0.144415	0.195692	0.188239	0.0610451	0.165666
ASAP2	0.148997	0.197214	0.214949	0.163519	0.0264166	0.248904
ITGB1BP1	0.151498	0.15137	0.152678	0.130534	0.160719	0.253201
CPSF3	0.129283	0.222196	0.137968	0.137049	0.135467	0.238037
IAH1	0.22865	0.166028	0.182887	0.163094	0.122412	0.136928
ADAM17	0.173354	0.181126	0.138618	0.171978	0.161808	0.173117
RP11-214N9.1	0.165395	0.223627	0.187836	0.127826	0	0.295317
YWHAQ	0.187716	0.184007	0.21999	0.184933	0.0501677	0.173187
TAF1B	0.133949	0.180971	0.146657	0.139578	0.112963	0.285881
RP11-95D17.1	0.136012	0.137917	0.152412	0.137044	0.278694	0.157922
GRHL1	0.296401	0.0749978	0.270303	0.176646	0.0726364	0.109015
RP11-254F7.2	0.202493	0.0869186	0.183048	0.108468	0.326184	0.0928878
KLF11	0.208744	0.0610306	0.188761	0.162524	0.281362	0.0975786
RP11-254F7.4	0.0326419	0.16374	0.0678791	0.0593519	0	0.676387
RRM2	0.0133718	0.192044	0.0149992	0.0150572	0.20358	0.560947
C2orf48	0.00833253	0.267325	0.0172059	0.0115513	0	0.695585
HPCAL1	0.265804	0.0638418	0.210859	0.108027	0.254786	0.0966823
ODC1	0.104123	0.277514	0.170261	0.0999944	0.053757	0.29435
RP11-320M2.1	0.112658	0.202841	0.247343	0.100093	0.156604	0.180461
NOL10	0.153718	0.178024	0.155426	0.155437	0.12843	0.228966
RN7SL832P	0.150235	0.200068	0.179161	0.207925	0.106558	0.156054
ATP6V1C2	0.0718462	0.442611	0.140298	0.151792	0	0.193453
RP11-791G15.2	0.121543	0.274854	0.119009	0.185676	0	0.298917
PDIA6	0.102519	0.153112	0.105143	0.114368	0.269824	0.255035
RP11-245G13.2	0.0450291	0	0	0.0393519	0.913319	0.00229944
KCNF1	0.101168	0.091153	0.308625	0.284736	0.13509	0.0792282
C2orf50	0.0652997	0.160502	0.110167	0.175049	0	0.488982
PQLC3	0.0852475	0.0995659	0.031981	0.0692678	0.616734	0.0972043
ROCK2	0.160643	0.134148	0.169888	0.163849	0.19166	0.179812
E2F6	0.142019	0.178394	0.141982	0.148469	0.129749	0.259387
GREB1	0.082281	0.231587	0.237518	0.302757	0	0.145857
LPIN1	0.237637	0.143927	0.216756	0.247196	0.0593724	0.0951116
AC096559.1	0	0	0.10654	0	0	0.893455
TRIB2	0.13791	0.0997811	0.416443	0.185102	0.0643969	0.0963672
LINC00276	0.121594	0.0738247	0.193977	0.108623	0.462328	0.0396528
FAM84A	0.118336	0.0816307	0.492866	0.156139	0.048684	0.102344
NBAS	0.167668	0.152931	0.226755	0.185497	0.0790671	0.188083
DDX1	0.162149	0.182899	0.191085	0.189059	0.100251	0.174558
MYCNOS	0.159798	0.182215	0.134766	0.106694	0.0248109	0.391717
MYCN	0.104375	0.165758	0.165892	0.125424	0.0204143	0.418137
FAM49A	0.21162	0.0360061	0.225777	0.142768	0.278758	0.105071
RAD51AP2	0.0390545	0.145257	0.261048	0.121304	0	0.433337
VSNL1	0.135431	0.0751609	0.340267	0.306891	0.028154	0.114096
SMC6	0.145914	0.169552	0.155713	0.160269	0.133466	0.235086
GEN1	0.0680307	0.233315	0.0902191	0.0586618	0.0593075	0.490466
KCNS3	0.0820196	0.026874	0.0195745	0.236764	0.405684	0.229083
RP11-111J6.2	0.401497	0.1998	0.104364	0.150582	0	0.143756
RDH14	0.153485	0.139903	0.184673	0.168863	0.175802	0.177274
LINC00954	0.130446	0.281779	0.169867	0.210916	0.0578831	0.149109
TTC32	0.181893	0.168864	0.170271	0.172142	0.0763183	0.230511
RP11-79O8.1	0.0855435	0.246137	0.212454	0.233332	0	0.222534
WDR35	0.114943	0.193911	0.189634	0.116476	0.0721405	0.312895
LAPTM4A	0.127851	0.192913	0.119019	0.131709	0.233876	0.194633
SDC1	0.055126	0.28846	0.15734	0.186411	0.0406661	0.271997
PUM2	0.163094	0.175512	0.173525	0.176426	0.123344	0.188099
RHOB	0.140755	0.0923228	0.0813453	0.159532	0.454396	0.0716489
HS1BP3	0.174955	0.127325	0.107366	0.110234	0.307967	0.172153
C2orf43	0.153608	0.193857	0.193476	0.173601	0.078664	0.206794
AC068490.2	0	0	0.0888577	0.17281	0	0.73833
KLHL29	0.0540354	0.051682	0.332421	0.402318	0.0930859	0.0664584
ATAD2B	0.16134	0.164109	0.20903	0.194852	0.147909	0.12276
UBXN2A	0.151716	0.196231	0.188467	0.162764	0.071217	0.229607
MFSD2B	0.0692763	0.244135	0.146016	0.114479	0.186792	0.239301
C2orf44	0.173079	0.182239	0.175167	0.151577	0.113475	0.204464
FKBP1B	0.199701	0.125817	0.272425	0.254964	0.0370851	0.110007
SF3B14	0.169757	0.169388	0.191749	0.172283	0.111547	0.185277
FAM228B	0.232181	0.146285	0.176674	0.223279	0.0947089	0.126871
TP53I3	0.148351	0.365779	0.0967204	0.13122	0.0735092	0.184421
PFN4	0.157028	0.199504	0.14966	0.137166	0	0.356642
FAM228A	0.323373	0.183614	0.170561	0.227204	0	0.0952481
ITSN2	0.136584	0.161913	0.109745	0.0774049	0.367778	0.146575
NCOA1	0.178176	0.137858	0.282431	0.158673	0.0995531	0.143309
PTRHD1	0.148645	0.204177	0.149945	0.137669	0.153296	0.206268
CENPO	0.0981644	0.222976	0.107004	0.0760656	0.0190214	0.476769
ADCY3	0.170355	0.10797	0.162686	0.097092	0.312051	0.149847
RP11-443B20.1	0	0.0898098	0.0576959	0.0883615	0.317909	0.446223
DNAJC27	0.216057	0.133178	0.228525	0.214372	0.0236826	0.184186
DNAJC27-AS1	0.148467	0.0891328	0.208987	0.169965	0.203352	0.180096
EFR3B	0.33733	0.136519	0.164229	0.16387	0	0.198052
RP11-509E16.1	0.236774	0.144994	0.208173	0.221504	0.0416349	0.14692
POMC	0.059753	0.0944509	0.102325	0.0744834	0.567472	0.101516
RP11-458N5.1	0.157604	0.115776	0.230881	0.167712	0.195501	0.132526
DNMT3A	0.164772	0.179209	0.230954	0.178298	0.117141	0.129625
DTNB	0.156552	0.0856228	0.287211	0.183833	0.175166	0.111615
ASXL2	0.0879363	0.171231	0.129193	0.135825	0.265073	0.210741
KIF3C	0.27412	0.105343	0.258336	0.251684	0.0470439	0.0634724
AC013449.1	0.0397844	0.254678	0.228216	0.213315	0	0.264007
RAB10	0.181667	0.132889	0.177967	0.175004	0.188079	0.144395
GAREML	0.0681801	0.273653	0.0909444	0.130932	0.127817	0.308473
HADHA	0.172731	0.166994	0.118497	0.145299	0.223688	0.172792
HADHB	0.106825	0.190635	0.074174	0.0914604	0.329215	0.207691
EPT1	0.139935	0.162262	0.193308	0.176977	0.125166	0.202352
DRC1	0.0648336	0	0.0746815	0.0756017	0	0.784883
C2orf70	0.0815074	0.0505018	0	0.0919663	0	0.776024
KCNK3	0.270997	0.0265839	0.231986	0.136185	0.280705	0.0535432
SLC35F6	0.163917	0.127676	0.162215	0.168288	0.255907	0.121997
CENPA	0.0194359	0.0319902	0.0273089	0.0270655	0.0540358	0.840164
DPYSL5	0.218773	0.184556	0.231858	0.182419	0.0390363	0.143357
MAPRE3	0.233483	0.0692179	0.354282	0.236019	0.0358026	0.0711952
TMEM214	0.0808522	0.119232	0.0985868	0.0709693	0.450576	0.179784
AGBL5	0.157613	0.224509	0.17081	0.141665	0.0965819	0.20882
OST4	0.135558	0.158364	0.129278	0.128447	0.306761	0.141592
EMILIN1	0.0104479	0.0173798	0.0198444	0.0109311	0.918286	0.0231112
KHK	0.207835	0.235659	0.0903245	0.0568293	0.0878746	0.321478
CGREF1	0.125738	0.0561168	0.382521	0.198558	0.158294	0.0787718
PREB	0.143354	0.145641	0.158936	0.151124	0.202343	0.198601
SLC5A6	0.0918235	0.205335	0.189786	0.158946	0.128287	0.225822
ATRAID	0.0681214	0.181398	0.0855656	0.08226	0.32138	0.261275
CAD	0.0975508	0.1422	0.180225	0.144773	0.0733029	0.361949
SLC30A3	0.0502231	0.256173	0.399229	0.132173	0	0.162202
UCN	0.289918	0.136751	0.187931	0.201523	0.096855	0.087022
MPV17	0.136595	0.166529	0.13803	0.143619	0.236881	0.178347
GTF3C2	0.17411	0.181781	0.187197	0.147815	0.118787	0.19031
AC074117.10	0.145621	0.172607	0.167187	0.200813	0.147396	0.166376
EIF2B4	0.192178	0.169244	0.188091	0.173898	0.123847	0.152743
SNX17	0.0960025	0.162447	0.119282	0.10434	0.316731	0.201197
ZNF513	0.183704	0.133142	0.202465	0.18146	0.169536	0.129694
PPM1G	0.14852	0.178154	0.175913	0.156504	0.140743	0.200165
NRBP1	0.140972	0.150491	0.178413	0.166476	0.181008	0.182642
KRTCAP3	0.107731	0.137919	0.353664	0.111765	0.178347	0.110573
IFT172	0.157664	0.156	0.194585	0.166551	0.112488	0.212711
FNDC4	0.173895	0.108621	0.252508	0.241757	0.051894	0.171325
ZNF512	0.205199	0.173545	0.226277	0.2007	0.056549	0.13773
CCDC121	0.187908	0.173855	0.152811	0.146923	0.138296	0.200207
GPN1	0.163114	0.194491	0.166563	0.171835	0.0952909	0.208706
SUPT7L	0.18105	0.169065	0.200427	0.19891	0.0969793	0.153569
SLC4A1AP	0.174145	0.161461	0.193793	0.201037	0.127892	0.141671
MRPL33	0.1505	0.208561	0.150093	0.15899	0.153808	0.178049
RBKS	0.0177151	0.0260211	0.155949	0.140932	0.512348	0.147035
BRE	0.0926601	0.173298	0.132056	0.109296	0.284159	0.20853
FOSL2	0	0	0.0980536	0.0497637	0.845239	0.00694354
PLB1	0.030489	0	0.00418051	0.0289055	0.920139	0.0162855
PPP1CB	0.202603	0.168024	0.168593	0.191037	0.106766	0.162977
TRMT61B	0.162744	0.174571	0.203043	0.184448	0.0831746	0.192019
WDR43	0.144861	0.159049	0.196735	0.136189	0.164315	0.19885
CLIP4	0.17391	0.169711	0.250653	0.17079	0.0794981	0.155438
ALK	0.090153	0.118454	0.611037	0.103286	0	0.0770697
YPEL5	0.192319	0.147797	0.209178	0.201972	0.133285	0.115448
LBH	0.232153	0.0710348	0.234859	0.290683	0.128277	0.0429937
LCLAT1	0.195685	0.125284	0.217872	0.219239	0.0754491	0.166471
GALNT14	0.262907	0.299612	0.0668042	0.246714	0.0170237	0.106939
EHD3	0.239587	0.139542	0.307359	0.221201	0	0.0923103
MEMO1	0.203929	0.125931	0.219994	0.200365	0.126982	0.122799
DPY30	0.172067	0.190465	0.163124	0.171765	0.107709	0.19487
SPAST	0.189267	0.143016	0.251198	0.208938	0.0785533	0.129027
RP11-563N4.1	0.129936	0.183266	0.139534	0.164937	0	0.382327
SLC30A6	0.159668	0.167178	0.15106	0.148074	0.181419	0.1926
NLRC4	0	0	0.0118922	0	0.988107	0
YIPF4	0.177743	0.160375	0.171857	0.184725	0.165257	0.140044
AL133245.2	0.230658	0.152846	0.200667	0.204673	0.125625	0.0855311
BIRC6	0.173947	0.151767	0.204937	0.198528	0.124965	0.145856
TTC27	0.213359	0.187313	0.171912	0.173546	0.0952257	0.158644
LTBP1	0.0614257	0.202625	0.0287275	0.0255952	0.0467207	0.634905
RASGRP3	0	0.0105643	0.00102894	0.0144912	0.970474	0.00344188
FAM98A	0.167487	0.23087	0.171673	0.186111	0.05551	0.18835
RP11-490M8.1	0.297478	0.0600657	0.266574	0.148791	0.0824249	0.144666
CRIM1	0.353723	0.087037	0.175056	0.0964206	0.17641	0.111353
FEZ2	0.181091	0.119284	0.141167	0.115604	0.289244	0.153609
VIT	0	0	0	0	0	0.999998
AC007382.1	0.23378	0.122867	0.252283	0.225123	0	0.165946
STRN	0.121951	0.186395	0.155824	0.130481	0.168379	0.236969
HEATR5B	0.216613	0.0983125	0.240644	0.195674	0.12149	0.127266
GPATCH11	0.126076	0.175333	0.161872	0.132442	0.209122	0.195155
EIF2AK2	0.189112	0.174594	0.14463	0.132594	0.118634	0.240437
CEBPZ-AS1	0.15005	0.137254	0.164322	0.179366	0.193441	0.175568
CEBPZ	0.172393	0.18379	0.176962	0.173889	0.0965249	0.196441
NDUFAF7	0.168836	0.159911	0.216813	0.189621	0.110772	0.154047
PRKD3	0.176617	0.165171	0.190717	0.151074	0.152114	0.164307
QPCT	0.0134495	0.012577	0.35145	0.0249306	0.573098	0.0244947
CDC42EP3	0.249918	0.0776399	0.27085	0.277935	0.055974	0.0676833
RMDN2	0.147981	0.226367	0.105734	0.164744	0.121578	0.233596
CYP1B1	0	0.144632	0	0.122996	0.510687	0.221685
ATL2	0.165878	0.110377	0.159212	0.159941	0.211778	0.192815
HNRNPLL	0.192282	0.206299	0.162948	0.167188	0.0691885	0.202095
GALM	0.0667247	0.0989738	0.0410135	0.034923	0.483074	0.275291
SRSF7	0.14748	0.221048	0.160681	0.142192	0.114321	0.214278
GEMIN6	0.113829	0.18194	0.131866	0.1277	0.188727	0.255939
DHX57	0.227712	0.126587	0.248854	0.206301	0.0588429	0.131702
MORN2	0.125623	0.195252	0.185634	0.12832	0.0934924	0.271679
ARHGEF33	0.141828	0.223256	0.268139	0.145304	0.0990664	0.122407
SOS1	0.150659	0.204326	0.184436	0.181215	0.119342	0.160023
MAP4K3	0.127502	0.166786	0.200762	0.197737	0.142413	0.164799
AC007246.3	0.159126	0.0752712	0.201929	0.208362	0.220426	0.134885
TMEM178A	0.0727978	0.190815	0.137532	0.206106	0.0791621	0.313588
THUMPD2	0.130683	0.167891	0.136626	0.135694	0.185388	0.243718
SLC8A1-AS1	0.22201	0.145869	0.357669	0.147477	0	0.126975
SLC8A1	0.0812533	0.0453316	0.396032	0.101685	0.270856	0.104842
EML4	0.114089	0.0778198	0.125893	0.0929445	0.484614	0.10464
COX7A2L	0.179029	0.192126	0.19649	0.179828	0.110909	0.141618
MTA3	0.107768	0.225608	0.0867433	0.0793571	0.200982	0.299542
HAAO	0.0114068	0.0587281	0	0	0.82575	0.104115
THADA	0.135349	0.180218	0.161709	0.15387	0.157528	0.211325
ZFP36L2	0.0225824	0.117338	0.0118692	0.0151384	0.577631	0.255441
AC010883.5	0.0821901	0.282009	0.110659	0.048507	0.299869	0.176766
PLEKHH2	0.0663129	0.0463804	0.753637	0.0225588	0.0433952	0.0677156
DYNC2LI1	0.142243	0.17714	0.157329	0.116389	0.132026	0.274874
LRPPRC	0.213771	0.155611	0.242894	0.157751	0.0807769	0.149197
PPM1B	0.199848	0.122586	0.221613	0.180355	0.107262	0.168335
PREPL	0.161389	0.125455	0.278111	0.199776	0.0635118	0.171757
CAMKMT	0.142911	0.127268	0.29143	0.0765307	0.138149	0.223711
RP11-89K21.1	0.01169	0.0848865	0.48692	0.0854247	0	0.331078
SIX3-AS1	0.0277038	0.0712886	0.694628	0.0413053	0.0338007	0.131274
SIX3	0.0243457	0.0814524	0.666659	0.0452702	0.013341	0.168932
AC012354.6	0	0.131781	0.52759	0.0989955	0	0.241634
SRBD1	0.149838	0.151599	0.136158	0.144513	0.169244	0.248649
PRKCE	0.0545203	0.157447	0.179657	0.197271	0.0970833	0.314021
EPAS1	0.0082015	0	0.00305764	0.000740807	0.976449	0.0115509
ATP6V1E2	0.13135	0.133555	0.331174	0.129347	0.0961708	0.178403
RHOQ	0.0380941	0.124051	0.128391	0.0646679	0.479669	0.165127
PIGF	0.145264	0.204691	0.150103	0.148724	0.134978	0.216239
CRIPT	0.146773	0.220523	0.163303	0.162754	0.135653	0.170994
SOCS5	0.202949	0.121765	0.256796	0.231859	0.0128503	0.17378
MCFD2	0.14852	0.113821	0.153681	0.146891	0.258966	0.17812
TTC7A	0.0706096	0.0854839	0.122014	0.143092	0.483147	0.0956539
CALM2	0.125766	0.130976	0.208655	0.216925	0.130251	0.187427
AC073283.4	0.157418	0.266187	0.204953	0.245559	0.0164276	0.109457
BCYRN1	0.212119	0.156922	0.237221	0.272723	0.0160455	0.104969
EPCAM	0.157619	0.204429	0.295307	0.213642	0.0233503	0.105653
MSH2	0.144879	0.22443	0.175039	0.166738	0.0580173	0.230898
KCNK12	0.140722	0.139368	0.390083	0.202253	0.0323131	0.0952619
AC138655.1	0.218379	0.196139	0.283597	0.211146	0	0.0907393
MSH6	0.130794	0.292555	0.119533	0.132847	0.0877799	0.236491
FBXO11	0.203041	0.133161	0.208948	0.229266	0.10336	0.122225
AC079807.2	0.0460619	0.0689874	0.102762	0.0765631	0.589064	0.116562
FOXN2	0.130892	0.196928	0.148984	0.144972	0.1045	0.273724
RP11-191L17.1	0.180834	0.115623	0.281687	0.150896	0.0957475	0.175212
PPP1R21	0.193482	0.154511	0.19557	0.212515	0.124751	0.119171
STON1	0.0789527	0.232755	0.0389193	0.102025	0	0.547348
NRXN1	0.312043	0.0563384	0.264754	0.247193	0.0221678	0.0975041
AC007682.1	0	0	0	0	0	0.999993
GPR75-ASB3	0.22721	0.188253	0.184775	0.169927	0.0409209	0.188914
CHAC2	0.0529338	0.265437	0.070746	0.0531368	0.171819	0.385927
ERLEC1	0.15781	0.149417	0.18481	0.153669	0.156537	0.197757
PSME4	0.167766	0.191031	0.189283	0.192212	0.0820014	0.177706
ACYP2	0.11124	0.162989	0.134495	0.135667	0.266983	0.188627
C2orf73	0	0	0.148553	0.329815	0	0.52163
SPTBN1	0.213617	0.110288	0.225679	0.213823	0.117161	0.119433
EML6	0.0494582	0.0932608	0.140261	0.225338	0.328936	0.162745
RTN4	0.205596	0.153422	0.198974	0.193526	0.12026	0.128223
CLHC1	0.188597	0.140868	0.261379	0.207774	0	0.201381
RPS27A	0.181089	0.184452	0.156719	0.154535	0.161883	0.161322
MTIF2	0.113018	0.200209	0.113723	0.107696	0.238803	0.226552
CCDC88A	0.297971	0.172506	0.159254	0.19078	0.0522479	0.127242
AC012358.8	0.0919897	0.0773404	0.0656124	0.349708	0.312884	0.102465
CCDC104	0.165799	0.182288	0.193948	0.132202	0.0911286	0.234635
SMEK2	0.193489	0.161681	0.19694	0.191064	0.100583	0.156243
RP11-554J4.1	0.13208	0.183221	0.121903	0.0580689	0.263329	0.241399
PNPT1	0.134868	0.215489	0.141559	0.134855	0.168298	0.204932
EFEMP1	0.0224118	0.334719	0.0739238	0.0415786	0	0.527367
AC011306.2	0	0.789543	0.098743	0.0479708	0	0.0637431
CCDC85A	0.116731	0.00801171	0.678941	0.155908	0	0.0404086
VRK2	0.0379873	0.199484	0.0228737	0.0338047	0.533152	0.172698
FANCL	0.0652952	0.253469	0.150971	0.0936128	0.101931	0.334722
RP11-334G22.1	0.0878497	0.253711	0.149299	0.143113	0	0.366028
LINC01122	0.153514	0.0952319	0.413172	0.25862	0.0212355	0.0582271
AC007131.1	0.0445338	0.0390347	0.621072	0.268445	0	0.0269149
BCL11A	0.124987	0.148219	0.334876	0.271821	0.034817	0.0852817
PAPOLG	0.183369	0.134565	0.226237	0.19179	0.131061	0.132979
REL	0.108869	0.0679819	0.139169	0.107953	0.452841	0.123186
PUS10	0.204059	0.152432	0.131393	0.117416	0.229916	0.164783
PEX13	0.192463	0.191026	0.169225	0.192369	0.075216	0.179701
KIAA1841	0.165435	0.199862	0.18429	0.238105	0.0403503	0.171957
C2orf74	0.173293	0.122186	0.198263	0.144492	0.210265	0.151501
AHSA2	0.124655	0.156664	0.17453	0.137778	0.230547	0.175826
USP34	0.173729	0.150383	0.214261	0.19151	0.117827	0.15229
RP11-355B11.2	0.200769	0.16354	0.253073	0.225309	0	0.157309
XPO1	0.14948	0.177784	0.164968	0.152761	0.119256	0.235751
FAM161A	0.128077	0.217936	0.169977	0.120848	0.0374147	0.325747
CCT4	0.161632	0.18066	0.172263	0.155411	0.11963	0.210403
COMMD1	0.144472	0.147211	0.167191	0.175662	0.215068	0.150397
[truncated: 14,536 more rows]

## Sheet: S2
Table S2. Gene expression specificity scores for subclustered level 2 cell types of the ganglionic eminences (note: sporadically expressed genes and genes at the Chr6 MHC locus removed)
Gene	CGE-N-0	CGE-N-1	CGE-N-2	CGE-N-3	IPC-0	IPC-1	IPC-2	IPC-3	IPC-4	IPC-5	LGE-N-0	LGE-N-1	LGE-N-2	LGE-N-3	LGE-N-4	LGE-N-5	LGE-N-6	LGE-N-7	MGE-N-0	MGE-N-1	MGE-N-2	MGE-N-3	MGE-N-4	MGE-N-5	Microglia	Progenitor-0	Progenitor-1	Progenitor-10	Progenitor-2	Progenitor-3	Progenitor-4	Progenitor-5	Progenitor-6	Progenitor-7	Progenitor-8	Progenitor-9
MIR1302-10	0	0	0	0	0	0	0	0	0	0	0	0	0	0	0	0	0	0	0	0	0	0	0	0	0	0	0.172597	0	0	0	0	0	0	0	0.827401	0
AL627309.1	0	0	0	0	0	0	0	0	0	0	0	0	0.07264	0	0	0	0	0	0	0	0.0658371	0.0663815	0	0	0.655799	0.0568975	0.0535065	0	0	0.0289378	0	0	0	0	0	0
AP006222.2	0.0362609	0.0381328	0.0339662	0.0314638	0.0227541	0.0167002	0.0103108	0.020282	0.0113652	0.0239979	0.0393689	0.031552	0.0277523	0.0242759	0.0264074	0.0421966	0.0288307	0.032987	0.0311089	0.0245619	0.028265	0.0331449	0.0348878	0.0337886	0.031478	0.0186609	0.0185841	0.0375978	0.0165727	0.0218617	0.0179576	0.0139993	0.0377875	0.0358534	0.0373515	0.0279336
RP5-857K21.4	0	0	0	0	0	0	0	0	0	0	0.0497218	0	0.0353543	0.0251274	0.0245014	0.0431981	0	0.627792	0.0327139	0.025003	0.0127265	0	0	0.123862	0	0	0	0	0	0	0	0	0	0	0	0
RP11-206L10.3	0.0551081	0.0482308	0.0268323	0.0167847	0	0.051688	0	0	0	0.0716469	0.0821209	0.00643267	0.0354905	0.0386208	0.0521494	0.0528438	0.037745	0	0.0361794	0.0252542	0.0580098	0.0263527	0.0152237	0.041824	0.0752989	0.022494	0.0287839	0	0.0339083	0.0191181	0.0158987	0.0136114	0.012349	0	0	0
RP11-206L10.2	0.0141598	0.0236166	0.0259619	0.0273161	0.0124805	0.0992506	0.0154964	0.0260085	0.0381972	0.0508253	0.0229548	0.0223549	0.00305389	0.0357856	0.0715823	0.0429736	0.036539	0	0.0213286	0.0263934	0.0475343	0.0307924	0.0431443	0.0336774	0.00885977	0.0287663	0.0172608	0	0.029518	0.0146033	0.0379504	0.0184445	0.0188643	0.0301884	0.0108934	0.0132231
RP11-206L10.9	0.0273985	0.00880088	0.0533142	0	0.0116041	0.0166311	0	0	0	0.113114	0.0289545	0.015489	0.0696963	0.0328061	0.0347618	0.0262317	0.0262751	0	0.0485424	0.0308921	0.0275821	0.0434248	0.0287542	0.0289503	0	0.025661	0.0304285	0.0174086	0.0411765	0.0185822	0.0548224	0.0350435	0.0165089	0.0375624	0.0495836	0
LINC00115	0.0139976	0.019321	0.0412778	0.00935339	0.0225503	0.0520801	0.00730854	0.0363808	0.0155443	0.0193747	0.018775	0.0188983	0.0297332	0.0228604	0.037299	0.0347387	0.0307211	0.0924445	0.0232051	0.0205116	0.0236455	0.0263228	0.0282618	0.0146272	0.0405695	0.0166046	0.0306303	0.0247717	0.0153445	0.0158917	0.0765821	0.00866497	0.0375284	0.00439299	0.0532608	0.0165259
FAM41C	0.0261231	0.0218481	0	0.0097086	0	0.0341951	0.0278766	0.0227808	0.0393017	0.0630566	0.00577224	0.0223408	0.0365552	0.0230227	0	0.0213209	0.031654	0	0.0314668	0.0137406	0.0328216	0.0272748	0.05245	0.0361788	0.0461988	0.014741	0.0176263	0.0626897	0.0118673	0.0427921	0.0372062	0.0303486	0.038286	0.0573618	0.0363385	0.0250547
RP11-54O7.1	0.0164305	0.0431792	0.0188705	0.0291576	0.018759	0.052273	0.0367094	0	0	0.0210006	0.0242946	0.065792	0.0488794	0.0818179	0.0756104	0.0513156	0.034081	0.121832	0.00966985	0.00969899	0.0184687	0.0155151	0.0139756	0.0210217	0.0173027	0.0104771	0.0293764	0.0195039	0.00564479	0.0116627	0.00501177	0.0123135	0.0103376	0.00497768	0.0371526	0.00788693
SAMD11	0	0.0172875	0	0.0261414	0.0271503	0.0295629	0.0555805	0.0520327	0	0.117118	0.0502702	0.0336066	0.00800211	0.0106181	0.0236255	0.0196965	0.054503	0	0	0.0193709	0.165675	0.0286529	0	0	0.0782733	0.0133445	0.00509777	0	0.0322049	0.0228705	0.0266757	0.0121352	0	0	0.0593493	0.0111541
NOC2L	0.0301129	0.0349427	0.0335815	0.0251913	0.0277165	0.0305323	0.0239419	0.0229739	0.0269741	0.0428277	0.0336609	0.0293562	0.0350538	0.0341414	0.0341294	0.0355252	0.0300092	0.011799	0.0302716	0.0243038	0.0300821	0.0361878	0.0358926	0.0346019	0.019576	0.0180979	0.0263657	0.0371253	0.0187722	0.0176316	0.0285084	0.0136431	0.0238316	0.023976	0.0232003	0.0154625
KLHL17	0.0196224	0.0320818	0.037687	0.039756	0.0317747	0.0278299	0.0276913	0.00901325	0.0256779	0.00916532	0.046207	0.0347513	0.0264259	0.0241822	0.0236343	0.0220506	0.0509753	0	0.0276864	0.0334039	0.0378323	0.0580423	0.0362351	0.0415191	0	0.0251052	0.0233597	0.0549746	0.0254467	0.0224547	0.00762742	0.0127519	0.0173865	0.0169998	0.0449564	0.0256919
RP11-54O7.17	0.00751185	0	0	0.0112304	0.0612212	0.0275642	0.0165376	0.0391306	0	0	0	0.023035	0.0349762	0.0265774	0	0	0.0179855	0	0	0	0.0195529	0	0	0	0.0382987	0.0226242	0.091759	0.0177308	0.0126802	0.0922648	0.071649	0	0.0616333	0.125068	0.165652	0.0153171
HES4	0.00629164	0.00440921	0.00682888	0.00846732	0.0175787	0.0174446	0.0571736	0.0323976	0.0463341	0.0150715	0.00984092	0.0229238	0.0128189	0.0260114	0.0113257	0.0131091	0.0255465	0.0154598	0.0085646	0.00958329	0.0124758	0.00689834	0.00682451	0.00568865	0.048398	0.0203415	0.0576857	0.0283826	0.0416598	0.0931738	0.0212373	0.0160793	0.0993646	0.0672453	0.0916275	0.0157361
ISG15	0.00698142	0.0116047	0.0030579	0.00954317	0.00904149	0.00896081	0.0208984	0.0126788	0.00682929	0.0148872	0.0124875	0.0130151	0.0143669	0.00849742	0.00677834	0.0235148	0.0311715	0	0.00834253	0.00783881	0.00997988	0.00481522	0.00580781	0	0.304251	0.00876395	0.0241445	0.221712	0.00770476	0.0180427	0.0280745	0.00675728	0.0620637	0.0284666	0.0300597	0.00886031
AGRN	0.0250755	0.022005	0.0264079	0.0329354	0.0243377	0.015836	0.012086	0.0130107	0.015422	0.01808	0.0307966	0.0220162	0.0285617	0.0302613	0.0360925	0.0448321	0.0197112	0.023807	0.0263399	0.0217553	0.0249127	0.0204362	0.0216553	0.0229516	0.150458	0.0149466	0.0133048	0.0527024	0.00909277	0.0164916	0.0126717	0.00933401	0.0231836	0.0340898	0.0753914	0.00900694
C1orf159	0.0282224	0.0361116	0.0484232	0.0270522	0.0180502	0.0244039	0.0270355	0.0176223	0.0266328	0.0455031	0.0333434	0.0307073	0.0353086	0.0310756	0.0382741	0.0340754	0.0307041	0	0.0246769	0.0163822	0.0327617	0.0231629	0.0159742	0.0150696	0.0122848	0.0321328	0.0311526	0.0386413	0.0326643	0.0317145	0.0276098	0.0317156	0.0252621	0.0266434	0.0185333	0.0310719
TNFRSF18	0	0	0	0	0	0	0	0.632484	0	0	0	0	0	0	0	0	0	0	0	0	0	0	0	0	0	0	0	0	0	0	0	0	0	0	0.367515	0
TNFRSF4	0	0	0	0	0	0	0	0	0	0	0	0	0	0	0	0	0	0	0.0838431	0	0	0	0	0	0.916157	0	0	0	0	0	0	0	0	0	0	0
SDF4	0.0236865	0.0248635	0.0276106	0.0256113	0.0248245	0.0238664	0.026776	0.019529	0.0191222	0.0283827	0.0323926	0.0266738	0.0258594	0.0239305	0.0264548	0.0241916	0.0254465	0.0163204	0.0256452	0.0245393	0.0231224	0.0306922	0.0286861	0.0263948	0.0376107	0.0267685	0.0317883	0.0474546	0.0292091	0.0317876	0.0287072	0.0231793	0.0381218	0.0307185	0.0447176	0.0253143
B3GALT6	0.00773813	0.0141897	0.0255261	0.0130147	0.0192755	0.0397673	0.0237576	0.021745	0.0352326	0.0199397	0.0164036	0.0518219	0.0329439	0.0578292	0.0396923	0.0379018	0.0157819	0.0072802	0.0161238	0.0152375	0.0713969	0.0285779	0.0105361	0.0140601	0.0275427	0.0188309	0.0371297	0.00882328	0.0291808	0.0396111	0.0231873	0.020653	0.0513515	0.0330294	0.0483949	0.0264922
FAM132A	0	0	0	0	0	0	0	0	0	0.481681	0.0163519	0	0.0440172	0.0720556	0.0398498	0	0	0	0	0	0.0148603	0	0	0	0.170137	0	0.0175066	0	0	0.0565313	0.0469549	0	0	0	0.0400544	0
UBE2J2	0.0278792	0.0312101	0.0337446	0.0274794	0.0233276	0.0251082	0.0247363	0.027013	0.0251346	0.0235614	0.033209	0.0323101	0.0326706	0.0311844	0.0315602	0.031768	0.0306646	0.0100311	0.0322812	0.0241106	0.0296725	0.03479	0.0319035	0.0261343	0.0242871	0.0288896	0.0239456	0.0305549	0.027939	0.0298591	0.0268035	0.0243739	0.0257842	0.0219187	0.0291824	0.0249775
SCNN1D	0.0212585	0.0257379	0.0199233	0.0265079	0.0498666	0.0057596	0	0.0240237	0.0370715	0	0.0427079	0.0112852	0.0378182	0.0491376	0.044147	0.0689563	0	0	0.0128185	0.0300972	0.027267	0.0285447	0	0.0314091	0.00913153	0.0342046	0.0450871	0.0688212	0.0283079	0.0710946	0.0120152	0.0346983	0.0263585	0.0164305	0.0467967	0.0127158
ACAP3	0.0253246	0.028581	0.0290916	0.0248126	0.0180268	0.0227541	0.0289756	0.0316831	0.0242534	0.0162391	0.0331909	0.0354484	0.0337162	0.0353545	0.0276618	0.0405608	0.0315157	0.0265103	0.0436603	0.0384174	0.037197	0.0388292	0.0497016	0.037408	0.0110775	0.0267331	0.0150703	0.0861867	0.0203078	0.0136781	0.00731569	0.0160645	0.0108711	0.0115811	0.0117645	0.0104355
PUSL1	0.00885767	0.0148176	0.0187626	0.00612034	0.0111434	0.0148586	0.0714685	0.022979	0.0257493	0.00962557	0.0132759	0.0227388	0.0259853	0.0335342	0.0357447	0.0142067	0.0234651	0	0.00745458	0.00443913	0.0193808	0.0138357	0.00417436	0.00935117	0.0956674	0.0252287	0.0486242	0.0848836	0.0702177	0.066696	0.0206857	0.00939953	0.0430928	0.0517439	0.0406254	0.011166
CPSF3L	0.0266859	0.0253425	0.0267514	0.0257862	0.0303654	0.0292308	0.0303814	0.0283366	0.0190121	0.0182116	0.0270784	0.0293012	0.0282688	0.0292843	0.0251299	0.0270073	0.030866	0.0240181	0.028469	0.0295529	0.0276938	0.0305117	0.0239843	0.0280469	0.0192877	0.029751	0.0317346	0.0343332	0.0298562	0.030985	0.0218431	0.0261016	0.0331449	0.0351046	0.0336296	0.024912
GLTPD1	0.035993	0.0426026	0.0338647	0.0316175	0.0293124	0.02058	0.00871828	0.0249036	0.0228716	0.0262498	0.0424116	0.0259267	0.0373581	0.029113	0.0341444	0.0341859	0.0300396	0.0206491	0.0429157	0.0308552	0.0224976	0.0423839	0.0331676	0.0307344	0.0164537	0.0224286	0.0149897	0.0291048	0.0233178	0.023105	0.012251	0.0222663	0.0287745	0.0294828	0.028207	0.0165225
DVL1	0.0233043	0.0384681	0.0186205	0.0335152	0.0233973	0.0154994	0.0255521	0.0156656	0.0022306	0.0268625	0.0172838	0.0252769	0.0332724	0.0261751	0.0356036	0.0529674	0.035081	0.0428477	0.016048	0.0256791	0.034775	0.0344136	0.0280639	0.0263874	0.0227805	0.0163042	0.0278489	0.0262579	0.0282526	0.0289863	0.018989	0.0193805	0.0339194	0.0524831	0.0368152	0.030992
MXRA8	0.0419116	0.0279603	0.00672754	0.0528531	0.0417012	0.0384709	0.0194634	0.0412367	0.0157027	0.10375	0.0477237	0.0106859	0.0173142	0.0053401	0.00257473	0.0141809	0.0471864	0	0.0260018	0.0398797	0.00383354	0.012228	0.0356471	0.00452377	0.0220932	0.0221816	0.0239902	0.0114266	0.0133523	0.0187757	0.0207389	0.023386	0.0439069	0.0444173	0.0743816	0.0244524
AURKAIP1	0.020642	0.0198732	0.0200289	0.0173852	0.020249	0.0306462	0.0349113	0.0261676	0.0258051	0.0250449	0.0188027	0.0241006	0.0241149	0.0243782	0.0263084	0.0226123	0.0240291	0.044955	0.0235557	0.0199107	0.0280744	0.0274703	0.0171608	0.029196	0.0315931	0.0258531	0.0320575	0.0428654	0.0362746	0.037836	0.0375623	0.0293128	0.0304293	0.0372255	0.0351084	0.0284594
CCNL2	0.0298803	0.0334025	0.0300713	0.0264802	0.0294772	0.0196251	0.0181603	0.0268073	0.0263558	0.0276195	0.0360899	0.0346624	0.0328121	0.0338103	0.0306915	0.0433382	0.0350047	0.0207895	0.032658	0.0332223	0.0338016	0.0347002	0.0438949	0.029761	0.0191352	0.0228164	0.0185849	0.0261364	0.020146	0.0193798	0.0177435	0.0240715	0.0218306	0.0251104	0.0224726	0.0194567
RP4-758J18.2	0.0256676	0.0198553	0.0214945	0.0201921	0.0180516	0.0278428	0.0277005	0.0246903	0.0476428	0.0271501	0.0192314	0.0263004	0.0274409	0.0284502	0.0321161	0.0280857	0.0232192	0.0351359	0.0237857	0.0228243	0.0309245	0.0341143	0.0283246	0.0263378	0.0289451	0.0214293	0.0310601	0.0552446	0.0304592	0.0345576	0.0162944	0.0160038	0.028765	0.0301814	0.0390574	0.0214237
MRPL20	0.0180526	0.0175425	0.0263321	0.0156739	0.0188783	0.0318993	0.0371138	0.0319817	0.0272156	0.0255935	0.0189877	0.0296428	0.0255256	0.0326981	0.0333146	0.026753	0.0281248	0.038412	0.0200293	0.0160687	0.0339902	0.0249808	0.0135557	0.0268279	0.0343069	0.024339	0.0354716	0.0335278	0.032467	0.0335429	0.0292044	0.0177981	0.0390841	0.0356207	0.0469826	0.0184606
ANKRD65	0.0270654	0	0	0	0	0	0	0	0	0	0.0218814	0	0.0354984	0	0.0304128	0	0	0	0.0163495	0.0253563	0.0513606	0.0509286	0	0	0	0.0317541	0.0342872	0	0.0205006	0.0757546	0	0	0.0289117	0.0778805	0.450873	0.0211852
VWA1	0.0269028	0.0416016	0.0140263	0.0250804	0.0083568	0	0.0145452	0.0553118	0.0526841	0	0.0154598	0.00692927	0.0189704	0.00845385	0.0435404	0.0332442	0.00947323	0.0621287	0.00216889	0.00781084	0.00797731	0.0101994	0	0	0.166207	0.00853528	0.0312808	0.0914305	0.0303948	0.0243292	0.0223122	0	0.0358592	0.00947048	0.103474	0.0118406
ATAD3B	0.0231068	0.0275562	0.0395447	0.020699	0.00922345	0.0406466	0.0380391	0.0410502	0.0258045	0.0222946	0.0297093	0.0245765	0.0338112	0.0322098	0.0349594	0.026803	0.0213031	0.0163811	0.0277462	0.0158725	0.0228555	0.029169	0.0318322	0.0292161	0.0213503	0.0317021	0.0256199	0.0233584	0.0270237	0.0331501	0.0379395	0.0197999	0.0233941	0.033642	0.0374076	0.0212025
ATAD3A	0.0215737	0.0195685	0.0166775	0.0211288	0.0183556	0.0333636	0.0528315	0.0296056	0.0238925	0.0439726	0.0173115	0.0210024	0.0179966	0.0246076	0.0210073	0.0201807	0.026919	0.0449928	0.0169421	0.0222786	0.0249452	0.0207815	0.0227038	0.0128228	0.0240741	0.03377	0.0422226	0.0318705	0.0466216	0.0446917	0.0262917	0.0322185	0.0264748	0.0373834	0.0341373	0.024782
SSU72	0.0204336	0.0220423	0.0234305	0.020919	0.0210123	0.025459	0.0363412	0.0313736	0.0250044	0.0219817	0.0227039	0.0303344	0.0257521	0.0321252	0.0294976	0.0277935	0.0235084	0.0329232	0.0235308	0.0200046	0.0303143	0.0257384	0.0244634	0.0263503	0.0315501	0.0258774	0.02956	0.0365886	0.0294526	0.0302217	0.0332046	0.0243835	0.0365009	0.0394621	0.0387226	0.0214379
AL645728.1	0.046125	0.040945	0.0405367	0.00611971	0.0180312	0.0238905	0.0184266	0.0272745	0.0165218	0	0.0302645	0.0267936	0.0344042	0.026879	0.04969	0.0834596	0.0353448	0	0.0398767	0.00502162	0.035029	0.0354424	0.057616	0.0316979	0.0262725	0.0220079	0.0268264	0.0148365	0.0251188	0.0258651	0.0415584	0.0231923	0.0109857	0.0160621	0.0161712	0.0217127
C1orf233	0	0	0.043507	0	0	0	0.190995	0	0	0	0	0.0897638	0	0.0597489	0	0.0554787	0	0	0	0.0160594	0.120126	0.0139824	0	0	0.220757	0	0.0451937	0	0.0299547	0.0206194	0	0	0.0210937	0	0.0727197	0
RP11-345P4.9	0.018008	0.0229387	0.0219089	0.0129117	0.0218116	0.0344289	0.0385242	0.0194197	0.0212685	0.0229985	0.0258146	0.0227707	0.0214706	0.0149208	0.0211714	0.0388386	0.015507	0.00482994	0.0191058	0.0138097	0.0234616	0.0298948	0.0230624	0.0319207	0.0111731	0.016127	0.0455338	0.0655737	0.0233173	0.0362214	0.0309952	0.0188182	0.0672727	0.0646713	0.0640258	0.0154734
MIB2	0.0243449	0.0335926	0.0351353	0.0231734	0.0299964	0.0220987	0.0335509	0.0115339	0.0268337	0.0134914	0.0268822	0.0277685	0.0279129	0.0369081	0.0409835	0.0338591	0.0223607	0	0.0271586	0.0247836	0.0358848	0.037384	0.0244035	0.0362132	0.0226467	0.0187817	0.0302639	0.0376395	0.0266067	0.0321234	0.0305414	0.0166474	0.0280732	0.0421396	0.0377599	0.0205227
CDK11B	0.0208682	0.0203594	0.0289899	0.0206235	0.0263402	0.0234692	0.0237934	0.0363145	0.0308524	0.0203171	0.0269955	0.0388323	0.0307352	0.0348875	0.0283933	0.0263499	0.0316386	0.0336584	0.0218714	0.0238977	0.0366279	0.0322943	0.0249923	0.0394158	0.0145509	0.030717	0.0219667	0.0254074	0.0394716	0.0280839	0.0296147	0.0306935	0.0291621	0.0261535	0.018679	0.0229817
SLC35E2B	0.0342517	0.0356621	0.0365679	0.0370848	0.0304063	0.0247127	0.017156	0.021463	0.0254389	0.0286139	0.0446736	0.0384435	0.0387565	0.0317722	0.0505797	0.0395335	0.038323	0.00520039	0.0365147	0.0306709	0.0300231	0.0416255	0.0428872	0.0293215	0.00984692	0.0278652	0.0160442	0.029827	0.0174431	0.0165444	0.0140381	0.0194665	0.011653	0.0152312	0.0141445	0.0182138
CDK11A	0.0229865	0.0241482	0.0264962	0.0212401	0.0248763	0.0261726	0.0304683	0.0329107	0.0311154	0.0242568	0.0224331	0.0358955	0.0327106	0.0370709	0.0297508	0.0260279	0.032118	0.0193369	0.0243071	0.0232781	0.0340999	0.0327146	0.0245768	0.030173	0.0246067	0.0335658	0.0259172	0.0281356	0.0358231	0.0291762	0.0313944	0.0280699	0.026711	0.0234759	0.0202578	0.0237021
SLC35E2	0.0336211	0.0525741	0.0449631	0.0141442	0.0444441	0.0285877	0.0232913	0.0329077	0.0262738	0.0166787	0.043288	0.0345732	0.0436028	0.0381938	0.0405092	0.057999	0.0333812	0	0.0362031	0.0294639	0.0224479	0.0443924	0.0389803	0.0385156	0.00374387	0.0193403	0.0217716	0.019712	0.0151112	0.0131632	0.0219232	0.0213958	0.00820658	0.00885659	0.0128486	0.0148909
NADK	0.0170566	0.0219201	0.0215663	0.0134068	0.024132	0.0329252	0.0465432	0.0352396	0.0220984	0.0225653	0.0207533	0.02182	0.0213501	0.0178176	0.0168953	0.0217948	0.0266273	0.0096694	0.0123845	0.0145977	0.0229495	0.0204926	0.0142518	0.0191518	0.0445938	0.0241085	0.0449035	0.0450195	0.0452998	0.0460772	0.0270821	0.0259889	0.0524011	0.0549045	0.0419483	0.0296638
GNB1	0.028492	0.0234497	0.0280797	0.0278039	0.0284893	0.0260325	0.0235657	0.0320227	0.0307297	0.0270585	0.0290389	0.0365627	0.0381716	0.0355964	0.0281946	0.0348682	0.034294	0.0234973	0.0288252	0.0287867	0.04021	0.030781	0.0237199	0.029464	0.0204864	0.0286217	0.0192092	0.0237368	0.025241	0.0189999	0.0312659	0.0245018	0.0182111	0.022653	0.0236211	0.0257183
RP1-140A9.1	0.00861072	0.0286075	0.0089536	0	0.0160219	0.033736	0	0.0485588	0.022144	0.175866	0.0059671	0.0302186	0.0413669	0.0586598	0.011077	0.0651587	0.0128535	0	0.0157241	0.0161161	0.0766491	0.0314635	0	0	0.0137953	0.00514776	0.0144495	0	0	0.0218232	0.0204827	0.0163605	0.0719728	0.0703477	0.0156793	0.0421881
TMEM52	0.0501142	0.118093	0.0515723	0.0300265	0.011762	0.0320896	0.0280666	0.0193981	0	0.056982	0.0424469	0.0146924	0.0161824	0.0358462	0.047998	0.0162068	0.0142447	0	0.0316939	0.00530363	0.019725	0.0128934	0.0132245	0.0264765	0	0.0159242	0.0440196	0	0.0156176	0.0727239	0.06205	0.0192494	0.0216379	0.0153056	0.0231887	0.0152442
C1orf222	0.0495091	0	0	0	0.0416648	0.0292049	0	0	0	0	0.0234291	0	0	0	0.0413367	0	0	0	0.0171209	0	0.0307764	0	0	0	0.116341	0	0.0305226	0	0	0	0.0438203	0	0.220022	0.207222	0.14903	0
RP11-547D24.1	0.0585408	0.111227	0.0617889	0.0204002	0	0.0127452	0.0392691	0.0758103	0	0	0.00753492	0.0114355	0.0842853	0.011341	0.105319	0.135562	0.0388831	0	0.0149065	0	0.00664005	0	0.0179119	0	0	0.0345431	0.0187137	0	0.00695904	0.00788349	0.0102906	0	0.0552168	0.0380061	0	0.0147857
GABRD	0.0121018	0.0220767	0.0105836	0.0190098	0.00296971	0.011102	0.0428992	0.0127712	0.0298848	0	0.0171525	0.0075361	0.048902	0.00800433	0.0607848	0.02981	0.0509265	0	0.0089699	0.00166439	0.00779618	0.0163103	0.0125984	0.0122827	0.00487289	0.0376141	0.0353862	0	0.0839443	0.0581321	0.0120297	0.0375	0.236713	0.0182495	0.0189127	0.0105084
PRKCZ	0.0321853	0.0436474	0.040592	0.0235293	0.0200371	0.0157436	0.00913116	0.0256263	0.0147291	0.0176781	0.0312376	0.0390404	0.0445731	0.0439246	0.046682	0.0443964	0.0288743	0.0752234	0.0296455	0.0230817	0.0433832	0.0426623	0.0309269	0.0433494	0.00555127	0.0146808	0.0143824	0.0332923	0.011254	0.00850914	0.0108531	0.0127384	0.0219254	0.0178027	0.0229565	0.0161541
RP5-892K4.1	0.0481328	0.0399474	0.0383226	0.0175266	0	0.0141023	0.0237175	0.0271258	0	0.0944749	0.0640121	0.0203489	0.0395219	0.0584002	0.0591871	0.107772	0.0144079	0	0.0416983	0.0268252	0.0281201	0.0585776	0.0553832	0.0412594	0	0.0150849	0.0030088	0	0	0.00252316	0.00655222	0.00923784	0.00730063	0.017161	0	0.0202672
RP11-181G12.2	0.0398226	0.0330477	0.0576063	0.0064464	0.00762608	0	0.0246602	0.0223285	0.0453218	0.0527044	0.0551899	0.0349505	0.0443527	0.0220492	0.0186135	0.0300113	0	0	0.0510383	0.023316	0.0376921	0.0624611	0.0433344	0.0272012	0.01703	0.0154959	0.0268084	0.0625346	0.00945471	0.00623416	0.00872235	0.0229915	0.0215644	0.0339479	0.0250367	0.0104052
C1orf86	0.019845	0.0209479	0.0195662	0.0219022	0.0249241	0.0317436	0.0342849	0.0329843	0.0326269	0.0372091	0.0201461	0.0288473	0.0295899	0.0276825	0.0268239	0.0235102	0.0311663	0.0469994	0.0220613	0.0221898	0.0216934	0.0220206	0.0210314	0.0186864	0.0321836	0.0293672	0.029617	0.0353634	0.0356744	0.0306577	0.0227379	0.0243673	0.0296875	0.030079	0.0383439	0.0234383
AL590822.2	0.0347145	0.0478333	0.0451625	0	0.0104396	0.00972909	0.0103393	0	0.0442481	0.0641674	0.0405094	0.0743169	0.083428	0.0713738	0.0481838	0	0.0436856	0	0.0338309	0.0288749	0.00991933	0.0378745	0.0805023	0.0179229	0	0.0392191	0.0130152	0	0.0201257	0.0183138	0.00366039	0.0112682	0.00526757	0.00975272	0.0376616	0.00465965
AL590822.1	0.0465115	0.0524061	0.0299472	0.0444369	0.0293945	0.0268228	0.0173681	0.0127989	0.0135424	0.0236764	0.0447996	0.0360037	0.0330717	0.0442398	0.033379	0.0351427	0.0465074	0.0110225	0.0360366	0.0376339	0.0302074	0.040378	0.0500039	0.0336271	0.00186934	0.04148	0.0153884	0.00237475	0.0132604	0.0186147	0.0153161	0.020436	0.0133197	0.0130023	0.0131918	0.0227886
SKI	0.0245419	0.0313871	0.0271737	0.0309733	0.0330328	0.0213848	0.0281005	0.0197999	0.0118291	0.0114377	0.0337518	0.0259512	0.0235147	0.0357246	0.0299106	0.0150647	0.0249604	0.0399246	0.0350977	0.018356	0.0147203	0.0409295	0.0416318	0.0256459	0.0300436	0.0250021	0.02778	0.0337965	0.0298979	0.0302233	0.036082	0.0304033	0.0314478	0.0234315	0.0284841	0.0285633
MORN1	0.0237559	0.0261144	0.0262892	0.0369751	0.0298328	0.0584651	0.0191198	0.015012	0	0.050544	0.0193338	0.0287618	0.0226024	0.0264866	0.0183602	0.00901856	0.0195024	0	0.0209886	0.0147351	0.0198459	0.00722872	0.0191607	0.0177745	0.0145859	0.0213741	0.0344489	0.0322803	0.0317062	0.0374102	0.0606108	0.0299479	0.0824192	0.0396546	0.0562922	0.0293622
RER1	0.0236238	0.0208494	0.0247007	0.0263224	0.0278733	0.0242924	0.0267982	0.0287194	0.024568	0.0232367	0.0250199	0.0241863	0.0249098	0.0269709	0.0205191	0.0209277	0.0224527	0.027117	0.0248398	0.0250824	0.0239842	0.025973	0.0213834	0.0245814	0.0536768	0.0325444	0.0276477	0.0394227	0.0422065	0.0398925	0.0292719	0.0294484	0.0271983	0.0300437	0.0328024	0.0269128
PEX10	0.0256804	0.0205018	0.0260687	0.0189492	0.0167834	0.0288168	0.0338759	0.0281709	0.0194984	0.0154086	0.0174083	0.0261514	0.0242203	0.0216922	0.0256173	0.0226855	0.0249902	0.0297924	0.0196181	0.0209094	0.0181166	0.0219467	0.0185227	0.0230317	0.0148375	0.0204505	0.0438805	0.0552856	0.0208676	0.0366859	0.0369417	0.0189633	0.0537994	0.0582776	0.0734373	0.0181166
PLCH2	0.0656469	0.0680617	0.0653197	0.0132757	0.00821522	0.0201174	0	0	0	0	0.0934887	0.05478	0.0395668	0.00227485	0.0795376	0.113319	0	0	0.0130177	0	0.0523473	0.0189309	0.0532132	0.0101202	0	0.00732521	0	0.123574	0.00356218	0.0217156	0.00381131	0	0	0.0107134	0.0580656	0
PANK4	0.0289865	0.0328834	0.027002	0.0238782	0.0187869	0.0240189	0.0296299	0.0194634	0.0403082	0.0269411	0.0341754	0.0276006	0.0314022	0.0241291	0.029577	0.0294933	0.0269834	0.0111031	0.0287929	0.0248183	0.0199994	0.0292725	0.0345207	0.0197695	0.0140108	0.0347464	0.0239671	0.0317508	0.0405189	0.0389671	0.0234934	0.0427125	0.0294631	0.0297621	0.023946	0.0231258
HES5	0.00159378	0.00113767	0.0025373	0.00129883	0.00425873	0.0118585	0.0333413	0.00369736	0.0109338	0.000848974	0.000551256	0.002961	0.0018641	0.00283676	0.00315016	0.00236312	0.00310686	0	0.00134687	0.00195465	0.00339834	0.00166168	0.00215507	0.00186312	0.00093515	0.00383321	0.115784	0.0368176	0.00914993	0.104406	0.0638094	0.00965583	0.288302	0.114198	0.142947	0.00944254
RP3-395M20.12	0.00191318	0.00211396	0.00185855	0.00230304	0.00438117	0.00974469	0.0331223	0.00299302	0.00965826	0.00151886	0.00251938	0.00122258	0.00129629	0.00393406	0.00308345	0.00135908	0.00267039	0	0.00120933	0.00214818	0.00190047	0.00130324	0.00107845	0.000173069	0.00458552	0.00365707	0.178614	0.0308794	0.00663408	0.0425337	0.154099	0.00459511	0.299771	0.0516719	0.122393	0.00706177
TNFRSF14	0.00994455	0.0121244	0	0.0186316	0.0325829	0	0	0.0211045	0	0	0.00961891	0.00748492	0.0163697	0	0	0	0.00856517	0	0	0.00647698	0.0363338	0	0	0	0.631803	0	0.0324183	0	0	0.0195688	0.00660104	0	0.0482238	0.00883971	0.0733075	0
FAM213B	0.0122473	0.00847146	0.012361	0.0131965	0.0278787	0.0159052	0.0478921	0.0438559	0.0245244	0.0350333	0.0137866	0.0197255	0.0146809	0.0246523	0.0116996	0.0192629	0.0199837	0.0422715	0.0176513	0.0180804	0.0179401	0.0183279	0.0201274	0.0128988	0.00835538	0.020321	0.055104	0.0324177	0.0386839	0.0472261	0.0273094	0.0165382	0.0723959	0.067325	0.0887113	0.0131574
MMEL1	0.0487808	0.0303307	0.0530851	0.0610146	0.0512223	0	0.0090798	0.0121687	0	0.027964	0.0245562	0.0551795	0.0147477	0.0732125	0.035015	0.0525399	0.00764687	0.0725965	0.0449718	0.0187671	0.0321696	0.038215	0.0343132	0.00290227	0	0.0101715	0.0135657	0	0.00585738	0.00225183	0.00594768	0.00295468	0.0661915	0.01044	0.0457959	0.0363445
RP13-436F16.1	0	0	0	0	0	0	0	0	0	0	0	0	0	0	0	0	0	0	0	0	0.0810615	0	0	0	0	0	0.0521765	0	0	0.0382037	0.0484492	0.0138663	0	0.0234909	0.742752	0
LINC00982	0.00356228	0.00135733	0.00308687	0.00543933	0.00240378	0.0216783	0.0262928	0.00415992	0	0	0.00258758	0.00449142	0.00243077	0.00220606	0.00241122	0	0.0077034	0	0.000384631	0.00135363	0.0113179	0.0053598	0.00220616	0.00198262	0.00360997	0.00838325	0.0942363	0.00300222	0.0322653	0.110837	0.0673651	0.0158001	0.241874	0.22568	0.0562837	0.0282474
PRDM16	0.00642448	0.00422234	0.00265155	0.00526931	0.00748918	0.0316894	0.0528119	0.0399474	0.0112059	0	0.00227118	0.00273421	0.00214397	0.00545397	0	0.00206241	0.00198011	0.032701	0.00332462	0.00305776	0.011883	0.00134548	0.00316111	0.00140083	0.00704876	0.013421	0.0849974	0	0.0434787	0.127443	0.0573949	0.0218051	0.135171	0.170099	0.0629387	0.0409711
MEGF6	0	0.0106083	0	0	0	0.0413728	0	0.0643843	0	0	0.0270748	0.0544511	0.0249142	0.0175855	0.0453098	0	0	0	0.00463645	0.00725155	0.0473977	0.0113581	0.0224097	0	0.0336775	0.00873326	0.0158384	0.0331483	0.00544463	0.0713019	0.09466	0.0107414	0.0332731	0.0670925	0.169743	0.0775917
RP11-46F15.2	0.0446984	0.0546611	0.11591	0	0	0	0	0	0	0.132604	0	0	0.0149134	0.0104377	0.0689181	0	0	0	0.0279179	0	0.0834018	0	0	0.023539	0	0.0196079	0.0282529	0.0577559	0	0.0109637	0.0874112	0.0250578	0.0826101	0.0459966	0.0306244	0.0347175
TPRG1L	0.0196925	0.0432909	0.0371876	0.0346128	0.0257531	0.0250941	0.0143843	0.0266459	0.0223668	0	0.0363989	0.0308245	0.0454997	0.0278409	0.0414224	0.0297813	0.0254684	0	0.0261366	0.0330233	0.0457774	0.025827	0.0365044	0.0234783	0.0475583	0.00945045	0.0151117	0.052604	0.0167905	0.0199949	0.0398466	0.0204224	0.029108	0.0246012	0.0422013	0.00529946
WRAP73	0.0273894	0.0247428	0.0236802	0.0187995	0.0285488	0.0294507	0.0458258	0.0249952	0.0391809	0.0139689	0.0234369	0.0286794	0.0271999	0.0237567	0.0282256	0.02534	0.0274545	0.0151675	0.0232847	0.0228397	0.0219699	0.0262181	0.0210135	0.0241483	0.0139207	0.0332293	0.0294211	0.0398505	0.0405768	0.0326172	0.0295061	0.0342399	0.0322144	0.0364555	0.0375907	0.0250607
TP73	0.00490508	0.0239824	0.0510237	0.0176105	0.0432653	0.0258886	0	0.0729125	0.0211429	0	0.0112944	0.0332876	0.0490191	0.0331118	0.0103219	0.0773005	0	0	0.00658603	0.00700791	0.0355049	0.0293252	0.0545981	0	0.0623031	0.0266204	0.0291756	0	0.0500704	0.0751809	0.0189644	0.00512044	0.0383744	0.0304697	0.0337124	0.0219197
TP73-AS1	0.0221114	0.0354714	0.031652	0.0352427	0.0126818	0.0374834	0.0171297	0.0291529	0.016991	0.0135621	0.0439856	0.0333282	0.0222647	0.0226766	0.0290183	0.0146301	0.0246438	0.0139259	0.0457841	0.0317605	0.0203452	0.0388578	0.0526565	0.0383502	0.0245955	0.0179403	0.021223	0.0522722	0.0185869	0.0220447	0.0256729	0.0283829	0.0228557	0.0249259	0.0293775	0.0284166
SMIM1	0.00534817	0.00532851	0	0.0104887	0.0526673	0.0426934	0.0592411	0.019929	0.0438911	0.0272093	0.0102699	0.00542072	0.00424405	0.00386648	0.0033783	0.00594115	0.017359	0	0.0111357	0.0263192	0.00342318	0.0123269	0.0270152	0.00655518	0.189196	0.0307862	0.0362885	0.0262975	0.0384804	0.0271738	0.0234324	0.0279856	0.0636645	0.0317653	0.0447788	0.0560993
LRRC47	0.0265751	0.0293883	0.0297563	0.0256793	0.0293647	0.029601	0.0257996	0.0238567	0.0264924	0.0293493	0.0300388	0.0310378	0.0299327	0.0277668	0.0347846	0.03153	0.0258015	0.0335134	0.0277446	0.0264685	0.0303278	0.0357857	0.0320676	0.0230058	0.0147815	0.0223579	0.0253652	0.0266602	0.0238682	0.0257367	0.0298661	0.0201695	0.0285131	0.0318319	0.0349556	0.020226
CEP104	0.0282259	0.0375553	0.0472694	0.0354908	0.023014	0.0225638	0.0157137	0.0114099	0.014275	0.0269238	0.0520165	0.039673	0.0358624	0.0409008	0.0369454	0.0388196	0.0330789	0.0362573	0.0312715	0.0244275	0.0316167	0.0373101	0.0323849	0.0335079	0.0111719	0.0227636	0.0173206	0.0291116	0.0165597	0.0141428	0.0183116	0.0192639	0.020764	0.0199628	0.0212942	0.0228194
DFFB	0.0269806	0.0244162	0.0310765	0.0170192	0.0309311	0.0412166	0.0100082	0.0299347	0.0317133	0.0463436	0.0339697	0.0269359	0.037981	0.0401535	0.0499376	0.038312	0.0137304	0.0522124	0.0162362	0.0134173	0.00929402	0.0294414	0.0159127	0.00739773	0.0103449	0.0236063	0.0292904	0.0264232	0.0240628	0.0217242	0.0409053	0.0218831	0.0247622	0.0348869	0.0283564	0.0391821
C1orf174	0.0230046	0.0239713	0.0274724	0.0202661	0.0222145	0.0263452	0.0365811	0.0209333	0.0223715	0.011797	0.0238643	0.0217518	0.0203724	0.0249707	0.0249326	0.0302181	0.0204324	0.0196758	0.0223709	0.0170047	0.0276688	0.026992	0.0226829	0.0312126	0.0352531	0.029889	0.0400992	0.0225318	0.0399842	0.0425318	0.0383466	0.0292466	0.0407222	0.0385375	0.0407152	0.0330359
RP5-1166F10.1	0	0	0	0	0	0.710379	0	0	0	0	0	0.0737349	0	0	0	0	0	0	0	0	0	0	0	0	0	0	0	0	0.0490989	0	0	0.0606744	0.106112	0	0	0
AJAP1	0.00505333	0.00390381	0.00976979	0	0	0.0126334	0	0.00728353	0	0.0319001	0.019017	0.0513042	0.0457184	0.145331	0.10565	0.0868181	0.0310103	0.0913002	0.00849336	0.00270913	0.119605	0.0500167	0	0.0922607	0	0.00506773	0.00537701	0	0.0026648	0.0156416	0.00534796	0.00210975	0.00506091	0.0178689	0.0210832	0
NPHP4	0.0213625	0.0144418	0.0204663	0.0196461	0.0299422	0.0457626	0.0143098	0.0327451	0.0491382	0.0264489	0.0270275	0.0144674	0.0452817	0.0309456	0.0132423	0.0347523	0.0301889	0.0493374	0.032315	0.0187859	0.0200011	0.0313987	0.01472	0.00658862	0.0197284	0.0136057	0.0273195	0.0630846	0.0233844	0.0313512	0.0307991	0.0288397	0.0277207	0.0241454	0.0397807	0.0269247
KCNAB2	0.0114804	0.0223998	0.0163831	0.0297525	0.0176922	0.0175569	0.036022	0.035247	0.0408698	0.0397254	0.027647	0.0407233	0.0357646	0.0338424	0.0350207	0.0455373	0.00783278	0.049987	0.0186826	0.0169893	0.0369069	0.0296808	0.023592	0.0323298	0.0505169	0.0239656	0.0192485	0.028794	0.0405982	0.0356732	0.00375616	0.0176083	0.0249923	0.0169206	0.0125097	0.023751
CHD5	0.00821957	0.0359339	0.117517	0.00605202	0.00358525	0.00122714	0.00300676	0.0129524	0	0.00957596	0.0184952	0.0466573	0.0473504	0.0643327	0.0744006	0.136665	0.00594132	0.0143749	0.011316	0.00402758	0.178027	0.0778853	0.00600771	0.0697341	0.00261029	0.00719752	0.00340053	0.00208072	0.00231717	0.00572055	0.00499996	0.00343026	0.00436428	0.00838428	0	0.00220846
RPL22	0.0340205	0.032379	0.0297721	0.0357696	0.0333392	0.0312248	0.0326614	0.0294599	0.0303481	0.0350095	0.0291826	0.0233385	0.0245526	0.0240355	0.0318178	0.0207845	0.0269918	0.0346799	0.0308185	0.0338982	0.0163477	0.0233841	0.0313499	0.0268426	0.0262162	0.0253472	0.0348738	0.0196717	0.0248955	0.0260002	0.0243037	0.0234444	0.0243355	0.0228012	0.0235382	0.0225643
ICMT	0.00841998	0.0160311	0.00960363	0.0158884	0.019683	0.0246701	0.0592062	0.0528342	0.0515125	0.0138776	0.0171761	0.0126257	0.0163923	0.0218683	0.0123691	0.0105914	0.0123227	0.0102158	0.0160937	0.0231237	0.0263019	0.015742	0.0138549	0.0270926	0.0303437	0.0354418	0.0492694	0.0376754	0.0685876	0.0533247	0.0294044	0.0413808	0.0333509	0.0317856	0.0568746	0.025064
GPR153	0.0499772	0.0568635	0.0420971	0.054806	0.0340913	0.0127479	0.0149432	0.0187643	0.0149823	0.0186689	0.0378918	0.0426157	0.0367101	0.0277789	0.0344376	0.0500742	0.0282427	0.0253861	0.0411942	0.0388328	0.0187989	0.0388226	0.0577668	0.0610885	0.00384745	0.0191063	0.00836596	0.044959	0.00982037	0.00413475	0.00285864	0.0140224	0.00597544	0.00688544	0.0101226	0.0123193
ACOT7	0.0169918	0.0196534	0.0271104	0.0172204	0.0176881	0.0171818	0.0388693	0.0423244	0.0331359	0.0236916	0.0163535	0.0353569	0.0356095	0.0466356	0.0346779	0.0266585	0.0249245	0.0560742	0.0200573	0.0145062	0.0459533	0.0329786	0.0106377	0.0453141	0.0118155	0.0387952	0.0187435	0.0249631	0.0529757	0.0278419	0.027833	0.0289352	0.0120244	0.0154474	0.0163762	0.0246443
RP1-202O8.3	0.0412831	0.0210529	0.04548	0.0444125	0.0198381	0.0594591	0.0193946	0.0514098	0.0165176	0	0.0357514	0.0312805	0.0326051	0.0403357	0.0349777	0.0504672	0.0351181	0	0.0100315	0.0343068	0.0358343	0.0159617	0.0227968	0.0302783	0	0.0353571	0.0131499	0.00933337	0.0274698	0.0362505	0.0248991	0.0371208	0.0194	0.018611	0.0165607	0.0332548
ESPN	0	0	0	0	0.0464459	0.0565404	0	0	0	0	0	0	0	0	0.0621004	0	0	0	0	0	0	0	0	0	0	0	0	0	0	0.0205689	0	0	0.0512282	0	0.763116	0
TNFRSF25	0.070487	0.0624784	0.0597681	0.0421735	0.0275905	0.0220314	0.00755918	0.0149193	0.0422407	0.0334103	0.0543043	0.0213846	0.0212042	0.0142712	0.0125039	0.0165259	0.017231	0.0363513	0.0466766	0.0361714	0.0294812	0.0295439	0.0564673	0.0552994	0.0235725	0.0258819	0.00908041	0.0106877	0.0117284	0.00267617	0.00397947	0.0175989	0.0116797	0.0189415	0.0175064	0.0165925
PLEKHG5	0.0379907	0.0484789	0.0545454	0.0416073	0.0251841	0.0226693	0.00938673	0.035978	0.0402563	0.0574248	0.041614	0.0233275	0.0268539	0.00918194	0.0146578	0.0286128	0.0340722	0	0.0421583	0.0442094	0.0396099	0.0346554	0.0331433	0.0325373	0.0495187	0.0328679	0.00829519	0.0277937	0.0208672	0.00969344	0.0102464	0.0171758	0.0097225	0.0138293	0.0109028	0.0109313
NOL9	0.0321084	0.0377449	0.0428752	0.0326267	0.0304546	0.0212588	0.0188053	0.0244822	0.0240546	0.0141841	0.0452915	0.0276939	0.0338203	0.0214132	0.0348994	0.0400981	0.030377	0.0201431	0.0415226	0.0281149	0.0249851	0.0462865	0.0451246	0.0411296	0.0109161	0.0293615	0.0215853	0.010592	0.0251216	0.0197636	0.0272749	0.0182197	0.0202253	0.0236162	0.015403	0.0184262
ZBTB48	0.0305605	0.0307154	0.033609	0.0185338	0.0200272	0.0170894	0.0155831	0.0199858	0.021375	0.0261082	0.0369501	0.0318905	0.0365188	0.0278358	0.0338189	0.0431148	0.0258628	0.0087931	0.0331488	0.0214083	0.0276198	0.041858	0.0357439	0.0367712	0.0306723	0.02078	0.0238315	0.0203983	0.0208229	0.0365766	0.0334278	0.0254877	0.0291365	0.0281366	0.0420324	0.013775
KLHL21	0.0252416	0.0310221	0.0258663	0.0105772	0.00918801	0.0300049	0.0575241	0	0.0523333	0.0244239	0.0238992	0.0123538	0.0128447	0.028739	0.0291557	0.0310876	0.0202238	0	0.0132975	0.0113793	0.01283	0.0286711	0.0151519	0.0401426	0.0590249	0.0272207	0.0510516	0.0195042	0.0221489	0.0248386	0.0483255	0.0153231	0.0635646	0.0401774	0.0721099	0.0107533
PHF13	0.0226456	0.0297143	0.0197698	0.0236625	0.013246	0.0293571	0.0435137	0.0429615	0.0480578	0.0236992	0.0254889	0.0208596	0.0224563	0.0227074	0.0251375	0.0220095	0.023111	0.0209623	0.0198413	0.0174322	0.0209811	0.0266867	0.0253138	0.0234228	0.0159273	0.0362325	0.037568	0.0230992	0.0474057	0.0412998	0.026989	0.0307777	0.0392931	0.0392302	0.0273716	0.021768
THAP3	0.0302926	0.0327548	0.0313944	0.0375269	0.0282133	0.0234359	0.0127422	0.0294108	0.0252275	0.0350757	0.0297995	0.0308836	0.0345437	0.026483	0.032214	0.0241821	0.0297587	0.0543812	0.0284801	0.0231277	0.0234529	0.0252585	0.0259229	0.0262015	0.0127406	0.0220371	0.023139	0.0212565	0.0187529	0.0234145	0.0410358	0.023195	0.025402	0.0322899	0.0286949	0.0272785
DNAJC11	0.0411364	0.046752	0.0337054	0.0321406	0.0236372	0.0303696	0.0265208	0.0228756	0.0115334	0.0350236	0.0379807	0.0252113	0.0291301	0.0292997	0.0314778	0.0365769	0.0318445	0.0181582	0.0352614	0.028756	0.0179196	0.036195	0.0325887	0.0331522	0.0153886	0.0235512	0.028783	0.0340781	0.020182	0.0213198	0.0236056	0.0233185	0.0218203	0.0158772	0.0218125	0.0230164
CAMTA1	0.0185417	0.0165356	0.0204832	0.0209045	0.0242961	0.0324387	0.0388745	0.0324548	0.0386363	0.0214397	0.0223762	0.0263204	0.0288906	0.024411	0.0257423	0.0300782	0.0258884	0.0263841	0.0264227	0.0246412	0.0268302	0.0279774	0.02595	0.0224989	0.0187238	0.0325327	0.0296086	0.0287427	0.0395177	0.0352973	0.0345709	0.0268968	0.0322503	0.0318768	0.034078	0.0268877
VAMP3	0.0224468	0.0244159	0.0125341	0.0235046	0.0279439	0.0290262	0.0282189	0.0237863	0.0133116	0.0446271	0.0194982	0.00989377	0.0136976	0.00590972	0.01656	0.0135187	0.0239185	0	0.0207175	0.0231207	0.0102877	0.0200807	0.0269968	0.0230422	0.128506	0.0226436	0.0347129	0.0378971	0.031059	0.0439849	0.0353742	0.0255925	0.0446364	0.0433325	0.0514469	0.0237565
PER3	0.0204854	0.0222776	0.0288872	0.0200996	0.0427643	0.0223577	0.0194328	0.00703821	0.022583	0.0618887	0.0163042	0.0248313	0.00864054	0.00511848	0.00506713	0.0186891	0.0200268	0	0.0132492	0.00660848	0.0361857	0.0222437	0.00415239	0.00789219	0.0767412	0.0165332	0.0313368	0.0411536	0.0374766	0.082006	0.0445532	0.017208	0.0728406	0.0626475	0.0239856	0.036694
PARK7	0.0206634	0.0205622	0.0277843	0.0195894	0.0225868	0.0322105	0.0336673	0.0288181	0.032195	0.0242017	0.0241912	0.0266405	0.0274571	0.0260649	0.0250215	0.0262229	0.0258912	0.0361675	0.0223986	0.0211238	0.0287881	0.0269837	0.0195052	0.026539	0.0253465	0.0241433	0.0342161	0.0372685	0.0316636	0.0297686	0.0347861	0.0238304	0.0334896	0.0369968	0.0386324	0.024584
ERRFI1	0.0201567	0.0402298	0.0518368	0.0209139	0.0135727	0.018522	0.0115975	0.00743663	0.0354637	0.0440686	0.0323931	0.043114	0.0458829	0.0395008	0.0424803	0.044733	0.0137478	0	0.0361179	0.0174257	0.067839	0.0444	0.0384899	0.0448825	0.00765007	0.0219704	0.0114852	0.028635	0.0160563	0.0151271	0.0252019	0.0152692	0.00802078	0.0332944	0.020462	0.0220225
SLC45A1	0.0253494	0.0435024	0.0482424	0.0291223	0.00732799	0.0152048	0.00624699	0.0150881	0.005655	0.00958316	0.041498	0.0376112	0.0451653	0.0510338	0.0741117	0.0716373	0.0117581	0.0332489	0.0368789	0.0196252	0.0685909	0.0571465	0.0263507	0.0540365	0.00621754	0.0128778	0.00605468	0.0358806	0.00752166	0.0104327	0.0101466	0.00840548	0.0107653	0.0284107	0.0222988	0.00697242
RERE	0.0329297	0.0381543	0.0376406	0.0304147	0.0301505	0.0215857	0.010777	0.0193907	0.0196687	0.0268554	0.0365772	0.0510368	0.0396406	0.0465924	0.0393284	0.0394486	0.0351831	0.023563	0.0426733	0.0401933	0.0416605	0.0423799	0.0464044	0.0398851	0.00829096	0.0224911	0.0114726	0.0209941	0.0119401	0.0102108	0.0153549	0.017252	0.00905867	0.0136165	0.010588	0.0165964
ENO1	0.012649	0.0133265	0.0132659	0.0134248	0.0174334	0.0377078	0.0679331	0.0326107	0.0335732	0.0197782	0.0123778	0.0136219	0.0154066	0.0213318	0.0162973	0.0148356	0.0170121	0.0246452	0.0126188	0.0114886	0.0157465	0.0139574	0.0110823	0.0134543	0.0579875	0.0210405	0.0523605	0.0497504	0.0491193	0.0444243	0.0352416	0.0205706	0.0464902	0.0638877	0.0658247	0.0177236
ENO1-AS1	0.0163618	0.0482927	0.00772524	0	0	0.0440987	0.0325408	0.0242053	0.0708101	0	0.0293774	0.0356887	0.00985235	0.0300545	0.0566766	0.0129462	0.0168552	0	0.0126093	0.0111724	0.0104007	0.0391791	0.0362091	0.0246871	0.0577738	0.0178334	0.0367686	0.038964	0.0236373	0.0361159	0.0336354	0.0169667	0.0583724	0.0281983	0.0459699	0.0360211
SLC2A5	0.0122037	0	0	0	0	0	0	0	0	0	0.010053	0	0.00444487	0	0	0.0165161	0	0	0.00147306	0	0	0.0110065	0	0	0.899906	0	0.0093279	0	0.00782551	0	0.0272431	0	0	0	0	0
H6PD	0.0340873	0.0500949	0.0340798	0.0430533	0.0350331	0.0158723	0.0165729	0.00994485	0.0194451	0.0300497	0.0429347	0.018526	0.0193675	0.0268345	0.0284306	0.0386075	0.022911	0	0.0395822	0.0222439	0.00912215	0.0220781	0.0756328	0.0238628	0.0190079	0.0212941	0.0422157	0.0517908	0.0105071	0.0242551	0.0367487	0.0156412	0.0244557	0.0387604	0.0241809	0.0127751
SPSB1	0.0178614	0	0.00930472	0.0117121	0.00919315	0.0162413	0.0437843	0.0742635	0.0214912	0.0287864	0.00944232	0.0132128	0.00296798	0.00692608	0.0115985	0	0	0	0.00921002	0.00590239	0.0235113	0.0053761	0	0.00523978	0.206766	0.0158068	0.0181087	0.277423	0.0297489	0.0178177	0.00813166	0.0157948	0.0248859	0.00804482	0.0309781	0.0204684
SLC25A33	0.00984559	0.0178352	0.0168229	0.00719435	0.0159918	0.0416994	0.054084	0.0321822	0.0278801	0.00539514	0.0119712	0.0280474	0.0201075	0.0262515	0.0211827	0.0169624	0.0168707	0.0228106	0.0118046	0.0160764	0.0465187	0.022092	0.0114228	0.0289668	0.03901	0.0236941	0.0476923	0.075143	0.0380126	0.0349429	0.0549148	0.0235299	0.0239537	0.0414423	0.0499239	0.0177246
TMEM201	0.0188257	0.0270458	0.0315009	0.013828	0.0288262	0.0253723	0.0288754	0.0161396	0.027253	0.0323746	0.0295204	0.038789	0.0332286	0.0256743	0.0408007	0.0362949	0.034235	0	0.0234083	0.0238161	0.0263178	0.0305708	0.0325264	0.0189752	0.0262341	0.0319208	0.0301045	0.0579081	0.0450474	0.0390725	0.0137075	0.0278749	0.0176338	0.0138672	0.0288687	0.0235615
PIK3CD	0.0607046	0.0500895	0.0524203	0.0791032	0.0420858	0.0187803	0	0.00578329	0.0238204	0	0.0664847	0.0131264	0.0121284	0.0237076	0.0254517	0.0168154	0.0174934	0	0.105014	0.0611357	0.0119762	0.0373991	0.082294	0.0258652	0.11317	0.0140042	0.00607232	0	0.00696281	0.00541622	0.00197504	0.00359831	0.00498693	0.00273267	0.00344024	0.00596209
RP11-558F24.4	0.0452529	0.015102	0	0.0521922	0.0729917	0.0336648	0	0.0317753	0.0336947	0	0.0103056	0	0.010765	0.0129039	0.00917736	0	0	0	0.023355	0.0314203	0	0.0124039	0.07888	0	0.136531	0.0330842	0.0673967	0.0299245	0.0277612	0.0267931	0.0190303	0.0183347	0.00817555	0.0102297	0.0738801	0.0749749
CLSTN1	0.0268365	0.0372963	0.0422337	0.0236986	0.0171691	0.015978	0.0115832	0.0121436	0.0117076	0.0145624	0.0321073	0.0358947	0.0347925	0.037303	0.0398566	0.0329141	0.0153082	0.0372844	0.0319933	0.0240604	0.0505387	0.0405904	0.0355723	0.0436028	0.0145544	0.0164431	0.0185753	0.043663	0.0129031	0.0215995	0.0202912	0.0160965	0.0340489	0.0365872	0.0431234	0.0170865
CTNNBIP1	0.0228719	0.0209485	0.0198747	0.0361774	0.0428704	0.0236396	0.0265357	0.0335935	0.0332359	0.0350074	0.019273	0.0202523	0.0141287	0.0148648	0.0160186	0.0135484	0.022331	0.0240838	0.0538157	0.064359	0.0231001	0.040699	0.0556574	0.0382591	0.014427	0.0335152	0.0196398	0.0259042	0.0349343	0.0253639	0.0238333	0.0278954	0.0183815	0.0162963	0.0207308	0.0239323
LZIC	0.0204682	0.0188389	0.0293173	0.0158236	0.0281055	0.0330722	0.0266391	0.0289603	0.0239574	0.0393529	0.0220807	0.0338673	0.0252398	0.0257334	0.0160079	0.0243345	0.0262436	0.0524946	0.0263769	0.0230013	0.034316	0.0302152	0.0213182	0.0271478	0.0304854	0.0261516	0.0239257	0.0261727	0.0265137	0.0261869	0.0380836	0.025534	0.0291261	0.0349604	0.0302011	0.0297462
NMNAT1	0.017067	0.0205572	0.0321368	0.0324194	0.0157025	0.0421936	0.0375895	0.0219624	0.0144097	0.0158588	0.0221958	0.0218381	0.0220644	0.0166732	0.0273103	0.0115924	0.0161093	0	0.0194172	0.0360949	0.0266759	0.0184056	0.0448065	0.019197	0.0654389	0.0157858	0.0364798	0.0294933	0.0205344	0.0201747	0.0563708	0.0164688	0.0563254	0.0495738	0.0528895	0.0281872
UBE4B	0.0381431	0.0323412	0.0243614	0.0304691	0.0481278	0.0222489	0.0212087	0.0100224	0.0299789	0.0201332	0.0458024	0.0285731	0.033441	0.0282993	0.033392	0.029451	0.0277582	0.025299	0.0380099	0.0347918	0.0313334	0.0349739	0.0415972	0.0298893	0.015427	0.0283692	0.0183371	0.0160478	0.0172299	0.0265946	0.0213732	0.0283649	0.0133522	0.0250383	0.0250208	0.025199
KIF1B	0.0312687	0.0327342	0.0329449	0.0292144	0.0253233	0.0177982	0.0167548	0.0216111	0.0219102	0.0246423	0.0318844	0.039661	0.0340917	0.041437	0.0326882	0.0365502	0.0286997	0.0221397	0.0331752	0.027223	0.0460827	0.0384252	0.0284167	0.0329519	0.00458224	0.0225223	0.0220801	0.0274857	0.0156069	0.0225508	0.0210388	0.0187248	0.0318336	0.0420897	0.0255858	0.0182709
PGD	0.0194765	0.0184329	0.0225893	0.0223571	0.0266513	0.0397556	0.0398859	0.0304978	0.0304888	0.0213844	0.0204294	0.0292752	0.0257246	0.0378518	0.0300186	0.0228539	0.0283239	0.0425809	0.0170784	0.0178441	0.0359632	0.0188988	0.015099	0.0220201	0.0148815	0.0241508	0.0405593	0.0316888	0.0286882	0.0285826	0.0370228	0.0250165	0.038777	0.034054	0.0395534	0.0215435
RP4-736L20.3	0	0	0	0	0	0.0601927	0.0582647	0	0	0	0	0	0	0.091729	0	0.139623	0	0	0	0	0	0	0	0	0	0.0382278	0.0577669	0	0.136254	0.0474383	0.0446935	0.0927343	0	0.233075	0	0
APITD1	0.00513851	0.00983271	0.0133649	0.00713345	0.0148075	0.0173824	0.0638027	0.0331734	0.0620514	0.0115546	0.011711	0.0164635	0.0163315	0.0253117	0.0161356	0.0146514	0.0139892	0.0469367	0.0101831	0.00562022	0.0249213	0.0119802	0.00855582	0.0109044	0.0232168	0.0512983	0.0416097	0.0281113	0.0712268	0.0622486	0.0600595	0.0385794	0.0306227	0.0365603	0.045371	0.0391586
APITD1-CORT	0.00887934	0	0	0	0.0178902	0.0719533	0.0590906	0.0758024	0.026406	0	0	0.0163546	0.0412249	0.0455893	0.0288531	0	0.0475586	0	0.018746	0	0.0313614	0.0168181	0	0	0.0406959	0.0565075	0.0526351	0	0.0456885	0.0732602	0.00732964	0.0129792	0.0644217	0.0538281	0.0364808	0.0496456
CORT	0	0	0	0	0	0	0	0.0604849	0	0	0.0645544	0.0144177	0	0	0.0578122	0	0	0	0	0	0.0261987	0.565027	0	0	0	0.00700141	0.0122638	0	0.0152479	0.0311857	0.0288742	0	0.0305886	0	0.0462679	0.0400754
DFFA	0.0179026	0.0250717	0.028963	0.0210606	0.0244968	0.0316808	0.0322214	0.0193573	0.0305054	0.0228422	0.0304654	0.0329056	0.0339548	0.0365008	0.0388015	0.0407319	0.021989	0.0133069	0.0281916	0.0242716	0.0305559	0.0372015	0.0282979	0.0300581	0.0246222	0.0195256	0.0313156	0.0360831	0.0179519	0.0270391	0.0293102	0.0165752	0.0291829	0.0336261	0.0322947	0.0211392
PEX14	0.0262603	0.0305503	0.0291595	0.0270254	0.0145408	0.0251506	0.0210099	0.0261185	0.0269243	0.0280471	0.0248142	0.03169	0.0330802	0.0269889	0.025877	0.044579	0.0237825	0	0.0236398	0.0219943	0.0292045	0.0349904	0.0348718	0.0488156	0.016663	0.0268886	0.0254078	0.0421232	0.0202156	0.0277542	0.0270869	0.0201408	0.0347766	0.0378964	0.0443122	0.01762
CASZ1	0.00544236	0.0162729	0.00476938	0.0156794	0.0295365	0.056626	0.0186079	0	0.0186712	0.0335448	0.02979	0.0203624	0.100922	0.00691305	0.0530944	0.195456	0.0278899	0	0.0120737	0.0153366	0.0577061	0.0052018	0.00486414	0.00829638	0	0.0126452	0.0198061	0	0.0187539	0.0197844	0.05572	0.0211713	0.0288199	0.016953	0.0484279	0.0208617
TARDBP	0.0206415	0.0214357	0.0236785	0.0209757	0.030459	0.0344061	0.0318585	0.0272978	0.0315332	0.0249505	0.0236803	0.0285645	0.0293446	0.0314402	0.0258291	0.0323363	0.0269265	0.0313298	0.0246495	0.0202954	0.0340954	0.0260509	0.0181276	0.022353	0.0124631	0.0344991	0.0267142	0.0221847	0.0406562	0.0359128	0.0361366	0.0323565	0.0294616	0.0305804	0.0242776	0.0324976
RP4-635E18.8	0.0328892	0.0469747	0.0396454	0.025825	0.0202633	0.0231129	0.00964928	0.0044018	0.0303516	0.0363895	0.0509357	0.0366292	0.039083	0.0265206	0.0215478	0.0767628	0.0171824	0	0.0394621	0.0364822	0.0176807	0.0344439	0.0507345	0.0288906	0.0158839	0.0253795	0.0286618	0.0243727	0.0189216	0.0222965	0.0213888	0.0180461	0.0359984	0.0168609	0.00651579	0.0198158
SRM	0.0124919	0.0127028	0.0222733	0.016225	0.0210578	0.0408988	0.0565796	0.0328115	0.0319714	0.0170083	0.0153302	0.0306004	0.0320109	0.0455143	0.0479302	0.0332542	0.0273538	0.0626284	0.015104	0.0165242	0.0270499	0.0188529	0.0101933	0.0162238	0.014467	0.0192616	0.0504489	0.0452394	0.0291459	0.0244578	0.0281733	0.0166097	0.0298767	0.0371013	0.0305291	0.0120986
EXOSC10	0.0285814	0.0288369	0.0245861	0.0303191	0.0275098	0.0287718	0.0266975	0.0295939	0.031679	0.0260671	0.0323285	0.0271938	0.0255583	0.0251521	0.023538	0.0299706	0.0283429	0.0191283	0.0282185	0.0271395	0.0240311	0.0289995	0.0239451	0.023624	0.010669	0.0423881	0.0204436	0.0368802	0.0342909	0.0278573	0.0241781	0.0397227	0.028087	0.0275272	0.0247389	0.033404
RP4-635E18.6	0	0.0474553	0.0299126	0.0231113	0	0	0.0280197	0	0	0	0.0220364	0.0177527	0	0.00399247	0	0.0474163	0.0300863	0	0.0135012	0	0.0634743	0	0	0.0985772	0.0349064	0.0277922	0.0771327	0.0892713	0.0131648	0.0555053	0.0442347	0.0234384	0.056407	0.0865644	0.0495228	0.0167243
MTOR	0.0138695	0.0188465	0.0241393	0.0207714	0.0225139	0.0255915	0.0209798	0.0186111	0.0115483	0.0207999	0.0193979	0.0418691	0.0345874	0.0244719	0.0209573	0.0240975	0.0454156	0.0465345	0.0300777	0.0140915	0.0399437	0.0386774	0.0301795	0.0176046	0.0218879	0.0386527	0.0260405	0.0306513	0.0239303	0.0317622	0.0329894	0.0247138	0.0259063	0.0356071	0.0486298	0.0336519
UBIAD1	0.032135	0.0281685	0.0362897	0.0349114	0.0264373	0.0178512	0.0273749	0.0326788	0.0230547	0.0282498	0.0315584	0.0192025	0.0280956	0.0238331	0.0216734	0.0314426	0.0314284	0.0158585	0.0353776	0.0289037	0.0265054	0.0359943	0.0479389	0.040468	0.00993583	0.0268343	0.0236025	0.040765	0.0291267	0.0262922	0.0242949	0.0203996	0.0288263	0.024049	0.0194228	0.0210193
PTCHD2	0.0421585	0.0597868	0.0456655	0.0490289	0.0253512	0.0101187	0.0113523	0.0170406	0.0128115	0.0184024	0.0450274	0.0160665	0.0592961	0.0231463	0.0440461	0.0984308	0.0266188	0	0.0345848	0.0312107	0.0232996	0.0505715	0.0520567	0.0393884	0.00874483	0.0199632	0.0152004	0.0184412	0.0101621	0.0115248	0.00940163	0.017695	0.0157745	0.017939	0.0167409	0.00295246
FBXO2	0.005669	0.00456645	0.0171846	0.00885295	0	0.0352529	0	0.0253447	0	0	0.0190945	0.119459	0.139875	0.105848	0.156348	0.0485322	0.0188001	0.07293	0.0135857	0.0029498	0.0198145	0.0376057	0	0.00719805	0	0	0.0165193	0.0154003	0	0.0102992	0.00584115	0	0.0278168	0.02996	0.0352509	0
FBXO44	0.0285932	0.0319163	0.0417131	0.0270789	0.0185949	0.00923261	0.0100624	0.013681	0.0152092	0.0163613	0.0286057	0.0538885	0.0603465	0.0599538	0.0651422	0.0573683	0.0216059	0.0525701	0.0264107	0.0160352	0.0409667	0.0461437	0.0311221	0.0311381	0.00491863	0.0123027	0.0153125	0.0296233	0.010195	0.0150378	0.013812	0.0130339	0.0219521	0.0207805	0.0283462	0.0109452
FBXO6	0.0215123	0.0250106	0.0500454	0.0140789	0.0150707	0.0170509	0	0.00459312	0.019771	0	0.0298363	0.0629616	0.0601823	0.0748212	0.110702	0.0462378	0.00642126	0	0.0156699	0.00630841	0.0551245	0.0409346	0.0168237	0.0275972	0.0262327	0.00912932	0.0213995	0.0495936	0.00488163	0.00955145	0.0264598	0.0119142	0.0408251	0.0302814	0.0214193	0.0275581
MAD2L2	0.0253667	0.0237532	0.0231023	0.0313278	0.0363895	0.0363467	0.0438993	0.033906	0.0440902	0.0349702	0.0273865	0.0194537	0.0215181	0.0151568	0.0170832	0.0213243	0.0274181	0.0197296	0.0282943	0.0329809	0.018314	0.0246625	0.0304526	0.0309839	0.0100308	0.0430609	0.0259796	0.0358046	0.0486498	0.0272784	0.0256384	0.036976	0.0145124	0.0175235	0.0203581	0.0262767
DRAXIN	0.051017	0.0584137	0.0471665	0.0381702	0.019125	0.0157359	0.0150882	0.0284383	0.0296193	0.0345575	0.0502198	0.041978	0.0497766	0.0411953	0.0402988	0.0439146	0.0318825	0.0216197	0.0386319	0.0290025	0.0288559	0.0433032	0.0421343	0.0381449	0.00542923	0.0249531	0.00753911	0.00633592	0.0161136	0.00700262	0.00773248	0.0145123	0.00321141	0.00493518	0.0115268	0.0124183
AGTRAP	0.00611658	0.00866893	0.0130138	0.00995555	0.00299301	0.00524468	0.0256292	0.0111772	0.00552315	0.0178637	0.00325135	0.00619647	0.00831161	0.00369429	0.00726745	0.0110377	0.00933797	0	0.00431393	0.00798404	0.00540115	0.010395	0	0.00188864	0.110554	0.00744242	0.0753054	0.0283545	0.0200502	0.0806909	0.0670099	0.010812	0.106357	0.094549	0.190962	0.0226469
MTHFR	0.0388531	0.039622	0.0215145	0.0319909	0.0201145	0.0311664	0.00761532	0.0193856	0.0209358	0.0509471	0.0361785	0.0352642	0.0255952	0.0354871	0.0182931	0.0432067	0.0320162	0	0.0428374	0.0312283	0.035607	0.0364338	0.0351404	0.0321993	0.0373598	0.0261875	0.0164066	0.0176172	0.014959	0.0143687	0.0174641	0.023133	0.0213631	0.0267162	0.0310963	0.0316961
CLCN6	0.0273285	0.0250915	0.0382137	0.0405448	0.0309466	0.0345738	0.0111964	0.0184277	0.024157	0.036551	0.0272033	0.0239492	0.0508862	0.0282632	0.0310101	0.033955	0.0381837	0	0.0235045	0.0365696	0.027497	0.0405524	0.0265973	0.0419282	0.0228783	0.0153684	0.0236611	0.0329402	0.0102747	0.0204478	0.0270826	0.0187935	0.0270033	0.0308455	0.0241698	0.029404
NPPA	0.0505432	0.0457162	0.0474998	0.058988	0.104757	0.0400026	0.0127043	0.0279985	0.0427124	0.0244981	0.024955	0.00229046	0.00939614	0.00174663	0.00175979	0.00374054	0.00845628	0	0.0198939	0.0694567	0.00281541	0.0185222	0.0201224	0.241221	0.00468442	0.0236244	0.00528785	0.0328773	0.0134034	0.00359216	0.00912846	0.01271	0.002927	0.0017386	0.00178525	0.00844457
KIAA2013	0.0168136	0.0359235	0.0252651	0.0261284	0.0379286	0.0319186	0.0402731	0.0297765	0.0216414	0.0295629	0.0245191	0.0258982	0.0266485	0.0261512	0.0411474	0.0366298	0.0205964	0	0.025306	0.0261965	0.0284848	0.0258437	0.0344178	0.0329953	0.0450803	0.0304736	0.0240811	0.0104026	0.0215949	0.0261394	0.0347305	0.0260084	0.0196892	0.0328279	0.0259134	0.0329921
PLOD1	0.0137421	0.00817712	0.0188621	0.0127544	0.00912211	0.0270218	0.0212214	0.0165355	0.0198335	0.0157776	0.00500252	0.0107339	0.00859653	0.0149988	0.00845135	0.0198865	0.0166556	0	0.0121427	0.010748	0.0168136	0.00788408	0.0244265	0.00669772	0.246852	0.0170547	0.0457229	0.0373868	0.0267584	0.0447532	0.0253513	0.0156705	0.0547377	0.0665334	0.0801317	0.012962
MFN2	0.03548	0.0363849	0.0330192	0.0323464	0.0184032	0.0168028	0.0211578	0.0303159	0.0143284	0.0398555	0.026597	0.0310658	0.0320519	0.0260675	0.0385149	0.0255788	0.0265101	0.0348437	0.0322668	0.0254442	0.0339748	0.0370076	0.0321748	0.0329342	0.00976674	0.0269406	0.0207492	0.0324502	0.0269871	0.0258707	0.0264214	0.0158839	0.0273681	0.0313274	0.027235	0.0158734
MIIP	0.0252262	0.0264013	0.0346012	0.0234614	0.0155108	0.0187853	0.0185962	0.027557	0.0228354	0.0250933	0.0278555	0.0351505	0.0292246	0.0360737	0.0277917	0.0300742	0.0245858	0.0328204	0.0301503	0.023235	0.0311552	0.0283294	0.0252951	0.0295263	0.0252102	0.0234869	0.0198797	0.0320443	0.0197835	0.0300788	0.0301952	0.0334408	0.022949	0.0247575	0.0327063	0.0561321
TNFRSF1B	0	0	0	0	0	0	0	0	0	0	0	0	0	0.00219084	0	0	0	0	0.00250752	0	0	0	0	0	0.993538	0.00176374	0	0	0	0	0	0	0	0	0	0
VPS13D	0.0168373	0.0293017	0.022842	0.0216624	0.00646327	0.0290008	0.0279516	0.0144312	0.0210814	0.0255173	0.0372656	0.0193732	0.0288806	0.0387971	0.0272293	0.0369764	0.0194546	0.0235864	0.0302381	0.0219601	0.0396315	0.0338797	0.0223947	0.0330288	0.0668935	0.0250493	0.0441847	0.0332872	0.0212255	0.032181	0.0205278	0.0177423	0.0251605	0.0360255	0.0332905	0.0166469
DHRS3	0.00467419	0.00146966	0.0018914	0.00737363	0.0114429	0.0540437	0.0749849	0.0204368	0.0531241	0.0235686	0.00450261	0.00230241	0.000875176	0.00138551	0.00289775	0	0.00480193	0	0.0029612	0.00428607	0.000899778	0.0189015	0.00160761	0.00849587	0.192206	0.0121908	0.146002	0	0.035275	0.085784	0.0423277	0.0191187	0.0272017	0.0870706	0.02891	0.0169867
C1orf158	0	0	0	0	0	0	0	0	0	0	0	0	0	0	0	0	0	0	0	0	0	0	0	0	0	0	0	0	0	0.0327842	0.0341157	0	0	0	0.9331	0
PDPN	0.00337247	0.00345647	0.00202578	0.00594622	0.0121867	0.0505596	0.0455755	0.0100072	0.0278473	0.0167623	0.00377342	0.00262838	0.00407898	0.0015949	0.00130917	0.00141786	0.00579644	0.00968582	0.0035539	0.00562815	0.00331119	0.00283806	0.0030568	0.00158131	0.108576	0.0133546	0.0773058	0.0129885	0.0455422	0.082478	0.0547543	0.0297206	0.139694	0.115151	0.0604258	0.0320148
PRDM2	0.0305406	0.0284616	0.0354365	0.0236606	0.0290148	0.0241242	0.0217625	0.0167635	0.0357972	0.0297242	0.0317768	0.0364361	0.0396625	0.0356479	0.0450544	0.042382	0.0261627	0.026276	0.0295176	0.027285	0.036286	0.0391375	0.0305451	0.0376469	0.00958016	0.024757	0.0207843	0.0200151	0.0196103	0.0177144	0.0256459	0.0228526	0.0191418	0.0188183	0.0187479	0.0232301
KAZN	0.01536	0.0167822	0.0345971	0.0180122	0.00915891	0.0123046	0.0110304	0.00282803	0.011637	0.0192613	0.0169512	0.0572335	0.0275351	0.0438825	0.0184379	0.0255719	0.033096	0.0321909	0.0342883	0.0128564	0.0505519	0.0419647	0.0282587	0.0258474	0.00651893	0.018147	0.03779	0.0737831	0.0088388	0.0342885	0.00940393	0.0186332	0.0479523	0.078772	0.0554852	0.0107488
TMEM51	0.0130933	0.00984749	0.0228619	0.0081208	0	0.0277708	0.0333765	0.0120541	0.0255753	0.0244731	0.00872049	0	0	0	0	0	0.0113609	0	0.0046146	0.00138791	0.00778366	0.00156333	0	0.00680572	0.286558	0.0216161	0.0425599	0.122871	0.0338833	0.0356495	0.0156791	0.00435385	0.00927016	0.0388425	0.162963	0.00634264
FHAD1	0.0154265	0.010793	0.0393747	0.00789702	0	0	0	0	0	0	0.0124235	0.0175988	0.0366257	0.0185225	0	0	0.0434383	0	0	0.00476957	0.0198751	0.00986574	0	0	0.210573	0.023101	0.0520809	0	0.0111471	0.00945768	0.0350599	0.00919315	0.0653315	0.0700594	0.277386	0
RP3-467K16.2	0.0975888	0	0.0787581	0	0	0	0	0	0	0	0	0	0	0.0202961	0	0	0.135471	0	0	0	0	0	0	0	0.512508	0	0	0	0	0	0	0	0.0782837	0	0.0770933	0
EFHD2	0.00449702	0.0099231	0.00487323	0.00646367	0.012189	0.0179821	0.0312665	0.0209262	0.0208969	0.0224525	0.0115974	0.0176726	0.0212301	0.0172547	0.0154632	0.00300726	0.0672205	0.0293239	0.00619262	0.00302316	0.00901615	0.00251875	0.00102199	0.00485005	0.270483	0.0208919	0.0422676	0.0496856	0.0342758	0.0378788	0.0222555	0.0203497	0.0253656	0.0403473	0.0637274	0.0116095
CASP9	0.0144717	0.0162303	0.00950057	0.0188139	0.0276274	0.0449507	0.027412	0.0231027	0.0225051	0	0.0289083	0.0136484	0.031137	0.0169426	0.0257991	0.0151215	0.0179076	0	0.0281845	0.0337106	0.0182682	0.0214439	0.0149079	0.033682	0.0395382	0.0147681	0.0535398	0.0488366	0.0204055	0.0467891	0.0468619	0.017621	0.0602315	0.0598442	0.0502619	0.0370262
DNAJC16	0.0363799	0.0386287	0.0286074	0.0303383	0.0243856	0.0201647	0.00649225	0.0145139	0.0313075	0.00933416	0.0391417	0.0437254	0.0502596	0.0375546	0.0318823	0.0461908	0.0248916	0	0.0296786	0.0328119	0.0313479	0.0271284	0.0339467	0.0363032	0.0407931	0.0235236	0.0125083	0.0281601	0.0176155	0.0237063	0.0351423	0.0115196	0.027601	0.0315371	0.0302405	0.0126374
AGMAT	0.0191123	0.0360423	0.048461	0.0404755	0	0.0467488	0.0310838	0	0	0	0.0204107	0.0326493	0.0179876	0.00457765	0	0	0.0343527	0	0.00970822	0.0319681	0.0298185	0.0482058	0.0704759	0.0353606	0.276713	0.0152162	0.0149817	0	0.00381712	0.0223763	0.0312879	0	0.0248749	0.0145714	0.00697897	0.0317432
DDI2	0.02927	0.0318438	0.0271733	0.00846979	0.0236002	0.0234363	0.0194351	0.0374901	0.0246878	0.0186393	0.0347907	0.0264514	0.0382	0.0301169	0.0318025	0.0346194	0.0207668	0	0.032108	0.019565	0.017167	0.0186913	0.0318909	0.0434681	0.0422514	0.0271403	0.0397742	0.0214923	0.0314582	0.0282969	0.0522675	0.00961722	0.0340502	0.0248238	0.0445492	0.0205952
PLEKHM2	0.0163915	0.0361838	0.0267471	0.0222244	0.0210153	0.0236873	0.0371524	0.0228532	0.033705	0.0434224	0.0342183	0.0327267	0.0243792	0.047033	0.0331737	0.0415174	0.0204572	0	0.0248708	0.0226433	0.0355173	0.0341257	0.023558	0.0534929	0.0291155	0.0166112	0.0194632	0.0192358	0.0207159	0.0260265	0.0209684	0.0207758	0.030316	0.0177234	0.0394607	0.0284917
FBLIM1	0.0174514	0.0228376	0.0321298	0.0193848	0.0116711	0.00625268	0.00707582	0.00582429	0.00180968	0.0244796	0.0343379	0.0752067	0.0743743	0.0697417	0.0732993	0.106353	0.0205677	0.0659006	0.0296977	0.0140505	0.0477545	0.0613612	0.0366692	0.037711	0.029253	0.00450633	0.00623711	0.0240709	0.00387677	0.00350963	0.00721525	0.00612632	0.000668727	0.00596853	0.00644392	0.00618145
RP11-169K16.9	0.0247524	0.0269243	0.0255804	0.0253126	0.0344012	0.0473548	0.0342517	0.0266182	0.035782	0.028422	0.0259267	0.019232	0.0184203	0.0158782	0.0188695	0.0211031	0.0264683	0.00669338	0.0298321	0.0284218	0.0199557	0.0281534	0.0350139	0.0299163	0.0131525	0.0371926	0.0342379	0.0229985	0.0299655	0.0258203	0.0409114	0.0286172	0.0337422	0.0423595	0.025734	0.0319842
SPEN	0.0295554	0.0341793	0.0301655	0.0245285	0.0294674	0.0268581	0.0186045	0.01792	0.0261157	0.0197825	0.0370717	0.0378884	0.0342523	0.0303255	0.0339646	0.0365214	0.0326072	0.0334919	0.0338589	0.0290804	0.03387	0.0330604	0.0389906	0.0314782	0.0106238	0.0266748	0.0190057	0.017238	0.0226829	0.0207637	0.0291094	0.026052	0.0204563	0.0261842	0.0201024	0.0274684
ZBTB17	0.0340359	0.0350251	0.0375555	0.0297761	0.0335692	0.0371755	0.0226078	0.0207278	0.0282479	0.0258792	0.0336451	0.0300531	0.0385328	0.0331176	0.0297552	0.0296271	0.0340698	0.0207954	0.0403235	0.0297914	0.0299451	0.0363598	0.0313039	0.0349131	0.0105253	0.0269329	0.0179551	0.0284367	0.0211972	0.016878	0.0198904	0.0204408	0.0195898	0.022715	0.0193737	0.0192321
C1orf64	0	0	0	0	0	0	0	0	0	0	0	0	0	0	0	0	0	0	0.0188294	0	0	0	0	0	0.94893	0	0	0	0.0116286	0	0.0206121	0	0	0	0	0
HSPB7	0	0	0	0	0	0	0	0	0	0	0	0	0	0	0	0	0	0	0	0	0	0	0	0	0.384624	0	0	0	0	0	0	0	0	0	0.615375	0
FAM131C	0.0304984	0.0410096	0.103118	0.0182605	0	0.047324	0	0.0680469	0.0425049	0	0.0470352	0.0466244	0.0229823	0.0350287	0.00808614	0.0272627	0	0	0.00673684	0.00890888	0.0585779	0	0.0368249	0.0528229	0	0.00275222	0.0424528	0	0	0.0237872	0.0246975	0	0.0627462	0.100643	0.0318391	0.00942864
EPHA2	0	0	0.0100886	0	0	0.0383664	0	0	0	0	0	0	0	0	0	0	0	0	0	0.00663478	0.00642417	0	0	0	0.178372	0	0.0368737	0	0.00579944	0.038094	0.0713169	0	0.194716	0.116568	0.296746	0
ARHGEF19	0.00693857	0.0120462	0	0.0109869	0.0079065	0.017191	0.0974684	0.0768735	0.0513711	0.00892593	0.0208443	0.0238973	0.056161	0.0197439	0.0229194	0.0458953	0.0165016	0.0424399	0.00546171	0.00549493	0.0203035	0.011227	0.0122942	0.0111799	0.0300328	0.0311226	0.0694549	0.0114853	0.0380395	0.0398284	0.0084809	0.0197735	0.0293652	0.0557454	0.060023	0.00257648
FBXO42	0.0347354	0.0386538	0.0333283	0.031016	0.036174	0.0271335	0.020105	0.0312337	0.0209636	0.0209066	0.0412172	0.0263579	0.0321028	0.017915	0.0323853	0.0355875	0.0243893	0	0.0387238	0.0363144	0.0303471	0.0411849	0.0377198	0.0365732	0.0159728	0.0278314	0.0231666	0.0244898	0.0264869	0.0196805	0.0271255	0.0296687	0.0167524	0.0200543	0.0130223	0.0306806
SZRD1	0.0219634	0.0194218	0.0230821	0.0230428	0.0302438	0.0301219	0.0354751	0.0212609	0.0367533	0.0404565	0.0215233	0.0203978	0.019374	0.0220251	0.0166028	0.0215092	0.0262067	0.024331	0.0251621	0.026256	0.01809	0.0181604	0.0248774	0.0200797	0.0341359	0.0281747	0.030358	0.0343246	0.0336759	0.0351406	0.039676	0.0319091	0.0366263	0.0396153	0.0320426	0.0379037
NECAP2	0.0229209	0.0286448	0.0300435	0.0253075	0.0276031	0.0254387	0.0258677	0.0249048	0.0238107	0.0287613	0.0254971	0.021935	0.024849	0.0193824	0.023903	0.0251593	0.022008	0	0.025905	0.0247903	0.0292989	0.0392119	0.0341613	0.0225024	0.0679369	0.0231377	0.0260025	0.0328498	0.0269714	0.0308293	0.0385002	0.0277067	0.0292011	0.0307157	0.0297111	0.0345309
RP4-798A10.2	0.033437	0.041486	0.0592774	0.0120866	0.0314988	0.0179542	0	0.0499067	0.0333554	0	0.0421573	0.0337532	0.034742	0.0160501	0.034846	0.0172964	0.0119057	0	0.027249	0.033145	0.0496038	0.0470696	0.0567083	0.0282286	0.0201412	0.0153903	0.0153544	0.0563428	0.00948626	0.0231503	0.0210362	0.0204713	0.0264751	0.0401345	0.0227449	0.0175154
RP4-798A10.7	0.0253806	0.0258094	0.0372028	0.0230006	0.0292292	0.0141974	0.00744719	0.017331	0.0193105	0.0291704	0.0320866	0.0403962	0.050753	0.034125	0.0474262	0.0473349	0.0291967	0.0397875	0.0425089	0.0326843	0.0587314	0.0510935	0.0458545	0.0337217	0.00344872	0.0206876	0.0137848	0.0117571	0.013001	0.0141882	0.019346	0.0224472	0.0174394	0.0133145	0.0185153	0.0182907
RP4-798A10.4	0.037295	0.00876925	0.0277161	0	0	0	0	0	0.0670509	0	0.039023	0.0313648	0.0223877	0.0509475	0.0587577	0.021461	0.023985	0	0.0339174	0.00810725	0.0694582	0.130457	0.0227574	0.0871787	0.186857	0.0127767	0.0106744	0	0.00593848	0	0	0.00699698	0	0.0150553	0.0115338	0.00953279
U1	0.0134385	0.00874588	0.00465765	0.0131797	0.0365493	0.017648	0.0485999	0.0196157	0	0	0.0143178	0.0227474	0.0604182	0.0207162	0.0633171	0.022472	0.019091	0.0852105	0.0223385	0.0402504	0.081189	0.0705436	0	0.0149855	0.0430319	0.0303009	0.0216142	0	0.0161218	0.0270313	0.0213976	0.022117	0.0534625	0.0213013	0.0435898	0
NBPF1	0.024787	0.0268573	0.025158	0.0262061	0.0406857	0.0151751	0.0112581	0.0185731	0.0222417	0.0218515	0.0284154	0.0303424	0.0261177	0.0226556	0.0309376	0.0328941	0.0216624	0.0196558	0.0348653	0.0512475	0.0361778	0.0348684	0.0478857	0.0395573	0.0105003	0.0241835	0.0141126	0.0164587	0.0203797	0.0267658	0.0348164	0.0376282	0.019845	0.0194114	0.0187274	0.0670942
CROCCP2	0.0266522	0.044497	0.0367887	0.033448	0.0295111	0.0218143	0.0169483	0.0187515	0.0249991	0.0330337	0.0353218	0.0344182	0.0370606	0.0221824	0.0352638	0.0393256	0.0253689	0.00441786	0.0320722	0.0286706	0.0315545	0.0399855	0.0366234	0.0342724	0.00900966	0.018994	0.0201082	0.0250952	0.0188011	0.026058	0.0243104	0.0241405	0.0245007	0.0339887	0.0255783	0.0264334
CROCC	0.0532963	0.059833	0.0373871	0.0508471	0.0185075	0.00902651	0.00964366	0.0205301	0.00939147	0.0422158	0.0598133	0.0385481	0.0399047	0.0468986	0.0357058	0.0404051	0.0278442	0.0292494	0.037682	0.0278431	0.0215351	0.0400496	0.0259584	0.0287922	0.00728277	0.0115711	0.0169408	0.0137904	0.00893402	0.00765427	0.0124092	0.0126411	0.018726	0.022051	0.0345256	0.0225656
U1.1	0.0122552	0.0122925	0.0112506	0	0.0201122	0.053656	0	0	0.0209543	0	0.0201602	0.0296049	0.062112	0.031878	0.0667917	0.0536752	0	0	0.0139715	0.0318656	0.102951	0.0550433	0.0772056	0.0605875	0.0696328	0.0348399	0.0166597	0	0.0182527	0.0195959	0.00912699	0.0160629	0.0295267	0.03444	0	0.0154945
RP11-108M9.4	0.0113374	0.0177842	0.0255487	0.0144371	0.0258365	0.0197935	0.0259948	0.0333739	0.0328102	0.021854	0.0180631	0.0192331	0.0236804	0.0101776	0.0289421	0.0271704	0.0190927	0.0118437	0.0149771	0.0170315	0.0378666	0.0337394	0.0124198	0.0278039	0.125753	0.0228722	0.0258309	0.0445758	0.0203108	0.0258819	0.0221849	0.0222076	0.0500877	0.0339086	0.0565117	0.0190632
RP11-108M9.6	0.0394054	0.035196	0.0259321	0.02904	0.026492	0.0162153	0.0096154	0.0331452	0.0150399	0.0390039	0.0302301	0.0310802	0.0423822	0.0192951	0.0348525	0.0445267	0.0395475	0	0.0404402	0.0426286	0.015911	0.0307072	0.0548326	0.029423	0.00380232	0.0333054	0.019346	0.0190618	0.0188358	0.0228414	0.0332187	0.0255095	0.0294874	0.0188364	0.0180214	0.0327919
MFAP2	0.00726239	0.00611032	0.00512675	0.0142998	0.032976	0.0402458	0.0435938	0.0343319	0.0383678	0.0358532	0.0171426	0.00547533	0.00858685	0.00600607	0.01479	0.0144132	0.0154359	0.0168035	0.00634	0.0152902	0.0201365	0.00779113	0.00533105	0.0428629	0.0231606	0.021877	0.0453864	0.0225858	0.0341688	0.0480719	0.0426915	0.0286053	0.0586207	0.0490005	0.145506	0.0257519
ATP13A2	0.0270314	0.035396	0.0453029	0.0250237	0.0163633	0.0137802	0.0118233	0.0218205	0.00787424	0.0218256	0.0321628	0.0508447	0.0350109	0.0606283	0.0456879	0.0460489	0.0227385	0.0452683	0.0276553	0.0174131	0.058462	0.0407771	0.0291696	0.0415502	0.0140501	0.0149929	0.0145649	0.0309152	0.0147181	0.0156009	0.0191497	0.0134175	0.0216006	0.0205477	0.0274515	0.0133322
SDHB	0.0201222	0.0223314	0.0205313	0.0238715	0.0276816	0.0333667	0.0258366	0.0296266	0.0313346	0.0255218	0.0185989	0.0240493	0.0234112	0.0252555	0.0189026	0.0274016	0.0306746	0.0364848	0.0207631	0.0210102	0.0235532	0.0185825	0.0219847	0.0225109	0.0481094	0.0287908	0.0301299	0.0294611	0.0388777	0.0354361	0.0368773	0.0319724	0.032491	0.0306374	0.0287052	0.0351044
PADI2	0	0	0	0	0	0	0	0	0	0	0	0	0	0.036459	0	0	0	0	0	0	0	0	0	0	0.478101	0	0	0.456093	0	0	0	0	0	0	0.0293471	0
RCC2	0.0210268	0.0233497	0.0230405	0.0275826	0.0352742	0.0438898	0.0327993	0.0430364	0.041035	0.0257245	0.028083	0.0160741	0.0186419	0.0184977	0.0167642	0.0110223	0.0295349	0.0118722	0.0267697	0.0253152	0.0177091	0.0194622	0.0316262	0.0238665	0.0265275	0.0437251	0.0279601	0.0195629	0.0391878	0.0344484	0.0356895	0.0504888	0.0181526	0.0205993	0.0238979	0.0477622
ARHGEF10L	0.0327756	0.0238646	0.0215185	0.0282691	0.0269971	0.0140633	0.0180856	0.021054	0.0261305	0.0252444	0.0245012	0.0356447	0.0406167	0.0425536	0.0349811	0.0322304	0.0308046	0.0249565	0.0346351	0.0272407	0.0316145	0.036975	0.0412188	0.036098	0.0473496	0.0257089	0.0174429	0.0250587	0.0209063	0.0158411	0.0203537	0.0283937	0.0117343	0.0189	0.0296323	0.0266051
IGSF21	0.0105332	0.00992292	0.034078	0.00605216	0.0053725	0.00746854	0.00775852	0.00611422	0.0100148	0	0.0320208	0.0162599	0.0129133	0.0161038	0.00988856	0.090206	0.0223794	0	0.0160576	0.00883902	0.0715614	0.0770926	0.00814656	0.248167	0.0412762	0.00553031	0.0108633	0.113087	0.00251157	0.00458203	0.00914788	0.00532298	0.0078021	0.00346729	0.0666937	0.00276457
ALDH4A1	0.0184092	0.0322035	0.039819	0.0215495	0.00696691	0.0253807	0.0224981	0.0319039	0.0102294	0	0.0122202	0.026317	0.0324157	0.0398929	0.00988227	0.0362251	0.0155138	0	0.0158779	0.0221265	0.0362389	0.02911	0.00904454	0.0479706	0.0450737	0.0265222	0.0273068	0.0779789	0.0211112	0.0402786	0.0349705	0.0215389	0.0236286	0.0538983	0.0574319	0.0284648
UBR4	0.0278453	0.0371709	0.0385615	0.0307352	0.0313419	0.0263348	0.0182234	0.0212316	0.024607	0.0202832	0.0341885	0.0318284	0.0339017	0.028934	0.0320006	0.0349808	0.0401056	0	0.0356736	0.0263393	0.0301369	0.0407097	0.0315893	0.028563	0.0157746	0.0296234	0.0253335	0.0380291	0.0217516	0.0276912	0.0210281	0.0238696	0.024111	0.0190415	0.026311	0.0221494
RP1-43E13.2	0.0250974	0.0240002	0.00984347	0.0194004	0.0166134	0.0408474	0.0553861	0.0885265	0	0	0.0144105	0.00901159	0.00986167	0.00838017	0.0158395	0.00565374	0.0163388	0	0.027069	0.0210172	0.0126196	0.028312	0.0250448	0	0.0180456	0.0262249	0.0352987	0.129448	0.0326471	0.0400188	0.0509629	0.0198354	0.0279699	0.0613214	0.0582006	0.0267535
EMC1	0.0311644	0.0432056	0.0350788	0.0277827	0.0204898	0.0195588	0.0219881	0.0134661	0.021345	0.0275361	0.0368301	0.0257281	0.0283882	0.023858	0.0276258	0.0294123	0.0264983	0.0339243	0.0288052	0.0253119	0.0311308	0.0356849	0.0368283	0.0343581	0.0392142	0.0265733	0.027317	0.0252057	0.0255366	0.0162129	0.0248688	0.0231804	0.0218017	0.0294284	0.0259197	0.0287419
MRTO4	0.0197875	0.0204327	0.0219597	0.0249996	0.0155232	0.0470771	0.0535462	0.0372941	0.0283995	0.0116653	0.02036	0.0274369	0.0267689	0.0291578	0.0275177	0.0243775	0.0180928	0.066222	0.0196349	0.0145683	0.0198649	0.0223261	0.0190644	0.0185828	0.0202613	0.0180627	0.0442909	0.0435411	0.0242993	0.0258398	0.0460182	0.015035	0.0331845	0.0467852	0.0335029	0.0145192
AKR7A3	0.0148874	0.028526	0.0279286	0.0482078	0.032167	0	0.0230219	0.0202781	0.0178588	0.0509722	0.0425491	0.0223809	0.0101813	0.02244	0.0151911	0.0536493	0.025751	0	0.00546276	0.0343743	0.0275742	0.0371424	0.0230518	0.0115524	0.045981	0.0224566	0.0326643	0.0257462	0.0317623	0.0383647	0.0185613	0.0333739	0.0206537	0.0223225	0.0935239	0.0194413
AKR7A2	0.016735	0.0154394	0.0201208	0.0193222	0.0233279	0.0249652	0.0492917	0.0378082	0.0379275	0.0232337	0.0170922	0.0224124	0.0195238	0.0174545	0.0186117	0.0154651	0.0280622	0.00723979	0.0152284	0.0158786	0.018245	0.0148597	0.0127255	0.0111361	0.0268293	0.036911	0.0495475	0.0310291	0.0621668	0.0618561	0.0254699	0.0297294	0.0485255	0.0558449	0.053342	0.0166419
PQLC2	0.0241278	0.0267772	0.0248778	0.020104	0.0225391	0.0355832	0.0387975	0.0217413	0.0398506	0.0213904	0.0315172	0.0332056	0.0272779	0.0240867	0.0240307	0.0374122	0.0272382	0	0.0299377	0.0287283	0.0273882	0.0261645	0.0368731	0.0270129	0.0260741	0.0218245	0.0308926	0.0477037	0.0234843	0.0244481	0.0309108	0.0135512	0.0410536	0.0301867	0.0370969	0.0161113
CAPZB	0.021297	0.0187899	0.0181632	0.0250067	0.0293857	0.0287232	0.0269565	0.0403488	0.02778	0.0314036	0.02424	0.0226149	0.0229249	0.0243273	0.0150058	0.0192551	0.0304671	0.0270264	0.0233854	0.0255189	0.0222579	0.0197816	0.0204478	0.0247842	0.119167	0.0282535	0.0243771	0.0264913	0.0309297	0.0229624	0.0268107	0.0245986	0.0252903	0.0298631	0.0262642	0.0251004
MINOS1-NBL1	0.0194919	0	0	0	0.0325912	0.049855	0	0	0	0	0	0.015484	0	0.030023	0.0320984	0	0.0700673	0	0.00493767	0.0133399	0.0159309	0	0.0359641	0	0	0.0462111	0.0775127	0	0.0815048	0.0550682	0.111198	0.0611526	0.0690142	0.0267862	0.119588	0.0321806
MINOS1	0.0175564	0.0148196	0.0186232	0.0193403	0.0217587	0.0310966	0.0328578	0.0304422	0.0337238	0.0228852	0.0184008	0.0211387	0.0219737	0.0212968	0.0175705	0.0186934	0.0241583	0.0363882	0.0201422	0.0200979	0.0216484	0.0187433	0.0171343	0.0248022	0.0709464	0.0304138	0.0337525	0.0343612	0.0404672	0.0364895	0.0489493	0.0296335	0.0304159	0.0337089	0.0344284	0.0311411
NBL1	0.0387973	0.0429027	0.0239755	0.0308612	0.0177906	0.0378131	0.0284278	0.045718	0.0136542	0.0472462	0.0407866	0.0192295	0.0184185	0.00857085	0.019173	0.0164602	0.0231391	0	0.0140968	0.018445	0.00382064	0.0102242	0.0210073	0.0326596	0.272473	0.0177352	0.0142675	0.0178384	0.0239308	0.00778775	0.0143323	0.02081	0.000725674	0.00945605	0.00639402	0.0210313
TMCO4	0	0	0	0	0	0	0	0.106787	0	0	0.0558483	0	0	0	0	0	0	0	0	0	0	0	0	0	0.251855	0	0.0690426	0	0.0955262	0.0767759	0	0.0649112	0.166242	0.0452223	0.0677895	0
OTUD3	0.0248241	0.0156888	0.0341363	0.0199388	0.0282897	0.0301556	0.0237793	0.0306903	0.0408257	0.0119318	0.0250018	0.0326643	0.0319324	0.0355281	0.0286206	0.0357148	0.0316715	0	0.0286983	0.0231842	0.0456424	0.0316728	0.0223537	0.0272234	0.0188937	0.0272397	0.0188864	0.0125523	0.0401281	0.0353718	0.0341804	0.0409731	0.0237143	0.0284648	0.0307191	0.0287076
UBXN10-AS1	0	0	0	0	0.0206936	0.0307243	0.0377813	0	0	0	0	0.0160559	0.0866423	0.053707	0.122094	0.0350648	0.101523	0	0	0.0140414	0.0227833	0	0.0138231	0.0174353	0	0.02815	0.0664565	0.0555108	0.00700266	0.042465	0	0.0252307	0.0745669	0.0237364	0.104512	0
UBXN10	0	0	0	0	0	0.0533469	0	0	0	0	0	0.0193651	0	0	0.0387156	0.025755	0.0285019	0	0.0114827	0	0.032664	0	0	0.0782636	0	0	0.0818191	0	0.0169396	0.0232252	0.135773	0	0.200982	0.0490997	0.204066	0
CAMK2N1	0.0349789	0.0396761	0.0511786	0.0321707	0.0244048	0.0274176	0.0163718	0.0373789	0.0204448	0.0396097	0.0328774	0.02884	0.0404804	0.0246783	0.0490652	0.0397289	0.034118	0.018565	0.0285534	0.0265604	0.0450684	0.0443546	0.020251	0.0701244	0.0063342	0.0239441	0.0104919	0.0108885	0.0160702	0.00932464	0.0177655	0.0212889	0.00869751	0.0209041	0.0129661	0.0144269
MUL1	0.0267408	0.0296679	0.0348383	0.0292043	0.02397	0.0213113	0.0153431	0.0239395	0.0231291	0.0229244	0.0366319	0.0191708	0.0186308	0.0166466	0.0297249	0.0296809	0.0327171	0.00754296	0.0285263	0.0281364	0.0240788	0.0347447	0.0327845	0.0363848	0.0287831	0.0214722	0.0279059	0.0412712	0.02554	0.0259033	0.0292187	0.0180295	0.0442176	0.0345679	0.0550554	0.021565
FAM43B	0	0	0	0	0	0	0	0.0351473	0	0	0.0119425	0.0882595	0.040395	0.172843	0.117268	0.123444	0	0.144926	0.00401448	0	0.0778657	0.0252458	0	0.0870545	0.0180525	0.00843798	0	0	0	0	0	0	0	0.0238278	0.0212757	0
PINK1	0.0276222	0.0309403	0.0435143	0.0334511	0.0316757	0.014466	0.00910264	0.0178936	0.0235752	0.0189168	0.0317762	0.0319366	0.037523	0.0377133	0.0289081	0.0391845	0.0239582	0.0292432	0.0220867	0.0213269	0.0475958	0.0370735	0.0207084	0.0337888	0.0297386	0.0197566	0.0159772	0.0478771	0.0166933	0.0170705	0.0231766	0.0136124	0.0275616	0.0359496	0.0323233	0.0262825
PINK1-AS	0.034287	0.0621686	0.0217594	0.0337785	0	0.0275016	0.0141292	0.0338187	0.0351141	0	0.0369469	0.0262604	0.0278316	0.0108627	0.0343718	0.0275057	0.0581905	0	0.0421458	0.0342711	0.0381339	0.0480717	0	0.0281639	0.0139515	0.0192466	0.0144861	0.0374957	0.0109078	0.0272468	0.0359915	0.0226672	0.0238599	0.0534857	0.0364439	0.028904
DDOST	0.0194989	0.0196135	0.0273678	0.0196606	0.0269296	0.0315114	0.0334176	0.0179017	0.02514	0.0177937	0.0195181	0.0261506	0.0235036	0.028594	0.0274363	0.0265703	0.0238296	0.0165036	0.0213536	0.0193761	0.0242083	0.0262012	0.0182735	0.0230639	0.0542933	0.0226192	0.0382342	0.0369804	0.0300412	0.0402354	0.0320412	0.0227767	0.0480417	0.0389005	0.0493718	0.0230469
KIF17	0	0	0.0337563	0	0	0.0268461	0	0	0	0	0	0	0	0.0414513	0.070717	0	0	0	0	0.0152698	0.0528734	0.00858979	0	0	0.562991	0	0.0296203	0	0	0.00797279	0.0200647	0	0.0203635	0.0228984	0.086586	0
HP1BP3	0.024862	0.0287718	0.0310156	0.0211605	0.0254246	0.0205001	0.0191083	0.0217941	0.0228268	0.021101	0.0282051	0.0344705	0.0341458	0.0323341	0.0318804	0.0366816	0.0259192	0.0439003	0.0260361	0.0231448	0.037229	0.028419	0.0246147	0.0293655	0.0132359	0.027764	0.0184111	0.0193669	0.0230577	0.0276609	0.0369286	0.0381066	0.0184739	0.0220331	0.018807	0.0632436
EIF4G3	0.0151377	0.0225084	0.0233121	0.023836	0.0294089	0.026684	0.0210008	0.0266356	0.0202065	0.024064	0.0180307	0.0426697	0.0366739	0.0415555	0.0334977	0.0269305	0.0351476	0.0276291	0.0200271	0.0228405	0.0477741	0.0288875	0.0174832	0.0269057	0.026246	0.0213422	0.0300237	0.0421139	0.0219299	0.0268649	0.0170604	0.0199307	0.0392539	0.0380516	0.0364483	0.0218876
ECE1	0.0287834	0.0489004	0.015854	0.0207395	0.00398267	0.0187477	0.0402556	0.0363106	0.0358842	0.0295915	0.0189245	0.0100479	0.0421554	0.0139688	0.0350122	0.0161264	0.0185822	0.030117	0.00960329	0.0167784	0.0209007	0.011278	0.00444152	0.0257246	0.196511	0.0148341	0.0371718	0	0.0462953	0.0352047	0.0193371	0.0144428	0.0337608	0.011585	0.0274646	0.0106824
NBPF3	0.0155654	0.0326518	0.0293355	0.0155036	0.00802467	0.0284981	0.0143013	0.0360018	0.0434768	0	0.022794	0.0333253	0.0566826	0.0503855	0.0533207	0.00973726	0.00632089	0	0.0168176	0.026104	0.0353806	0.0342799	0.018142	0.020264	0	0.0244731	0.0285739	0.0159993	0.0353007	0.0312264	0.0678159	0.0265997	0.035224	0.0382721	0.0211806	0.068421
ALPL	0.0153589	0.025839	0.0159927	0.00241008	0.00523508	0.0041139	0.0113962	0.0065937	0.00702871	0.0136808	0.0144088	0.0615093	0.132254	0.0557036	0.154996	0.0613134	0.0102579	0.0634659	0.0146485	0.00289944	0.0230414	0.013527	0	0.0151879	0.0402038	0.00821414	0.0136194	0.1267	0.00877032	0.0102697	0.00819804	0.00704701	0.00804435	0.00868078	0.0259733	0.00341633
RAP1GAP	0.019619	0.0191773	0.0419976	0.00341736	0.00323283	0.00414798	0.0363828	0.0135674	0.0330948	0.008829	0.0233499	0.0190358	0.0439295	0.044551	0.0623482	0.0328184	0.0116234	0.0404331	0.0222824	0.00869594	0.0263632	0.0271843	0.0206761	0.038564	0.00732391	0.0214248	0.0390246	0.134627	0.0331964	0.0390535	0.0120067	0.00517062	0.0390269	0.0353228	0.0245505	0.00395051
USP48	0.0302496	0.0324328	0.0320684	0.026476	0.021242	0.0204802	0.0264709	0.0275967	0.0278414	0.0221547	0.0306305	0.0314513	0.033933	0.0372964	0.0298394	0.0312962	0.0247656	0.00592478	0.0302563	0.0277934	0.0277259	0.033557	0.0344616	0.0299456	0.014771	0.0327516	0.0249344	0.0235137	0.036148	0.0296186	0.0250284	0.0362243	0.0273299	0.0250173	0.0165802	0.0321928
HSPG2	0	0.00986234	0	0.0312784	0	0.0161799	0.0374725	0	0	0.0527739	0.0128391	0.0136626	0.0236327	0.00363715	0.0098736	0	0	0	0.00831466	0.00907822	0	0.020212	0.0098716	0.0453316	0.0293598	0.0299958	0.0595695	0	0.07409	0.11896	0.0180201	0.0211666	0.0478814	0.120299	0.169919	0.00671944
LINC00339	0.014588	0.00682053	0.0261002	0.00413144	0.0529171	0.029455	0.0349661	0.0194032	0.0252714	0.0411884	0.0201837	0.0101474	0.00846459	0.0206385	0.0274349	0.0268861	0.0191289	0	0.018671	0.0099517	0.0407906	0.0255955	0.00519643	0.0254265	0.0354099	0.0234031	0.0496567	0.0320225	0.0549438	0.0583489	0.0337934	0.0360309	0.0563365	0.0327744	0.0435304	0.0303924
CDC42	0.0268176	0.0286374	0.0297051	0.0253208	0.025269	0.0215633	0.0173088	0.0246679	0.0252686	0.0293769	0.0293004	0.0353086	0.0324977	0.0428882	0.0381864	0.0370755	0.0294457	0.0550257	0.0260495	0.0283883	0.0415899	0.0306797	0.0289038	0.0319809	0.0237525	0.0225491	0.0159148	0.0288842	0.0170858	0.0160639	0.0252465	0.0185335	0.0222999	0.0213515	0.0221894	0.0248729
WNT4	0	0	0	0	0	0	0	0	0	0	0	0.0131262	0.00469957	0.0108041	0	0.0120797	0	0.190096	0	0	0.00839833	0.00347959	0	0.00584485	0.0202334	0	0	0.027387	0	0.0406983	0.0347662	0	0	0.00945258	0.618934	0
ZBTB40	0.0217381	0.0222467	0.0247158	0.0269386	0.0410802	0.0389783	0.0277904	0.0181402	0.00987264	0.0451941	0.0263159	0.033254	0.0285528	0.0313272	0.0394214	0.0202719	0.0319748	0	0.0368853	0.0342401	0.0311469	0.0339809	0.0395139	0.0224618	0.0299767	0.0258057	0.0240819	0.0494954	0.0257398	0.0208585	0.0316565	0.0352534	0.0113433	0.0279679	0.0100502	0.0217288
EPHA8	0	0	0	0	0	0	0	0	0	0	0.0391465	0	0.0489629	0.324769	0.112888	0	0	0	0	0	0.447497	0	0	0	0	0	0	0	0	0.0267368	0	0	0	0	0	0
C1QA	0.000723991	0.00196063	0.000399963	0.000494162	0	0	0.00116608	0	0.000901765	0	0.000662101	0.000966916	0.000477024	0.000295658	0.000656668	0.00123457	0.000986776	0	0.000537062	0.000709011	0.000143324	0	0.00344815	0.000472826	0.977561	0.000261801	0.000475057	0.000445779	0.000491624	0	0.00110047	0.0011692	0.000548249	0	0.000944263	0.000766279
C1QC	0.000645496	0.000854732	0.000586091	0.000194101	0.000667904	0.000117831	0	0	0.000466072	0	0.000315768	0.000560894	0.000210135	0	0	0.000402235	0.000391468	0	0.000110235	0.000201048	0.00011556	0.00013465	0.000200704	0.000345166	0.989885	0.000280163	0.000246436	0	0.00017403	0.000407151	0.000621995	0.000980914	0.000222342	9.8592e-05	0.000563188	0
C1QB	0.000325655	0.00110167	0	0.000489858	0.000285	0.000291983	0.000426607	0.00033068	0	0	0.000929323	0.00054945	0.000538049	0	0	0.000733013	0.000275876	0	0.000412822	0.000158583	0.000398949	0.000310762	0	0.000824571	0.988414	0.000355467	0.000248073	0	0.0003776	0.000211784	0.00045127	0.000261997	0.000271501	0.000114253	0.000367527	0.000543592
EPHB2	0.0204395	0.020747	0.0201019	0.0160984	0.0266848	0.0602724	0.0442817	0.03518	0.0416474	0.0147369	0.0150994	0.0260378	0.0310375	0.0246905	0.0242231	0.029942	0.0279383	0.00611373	0.0183207	0.0161634	0.0344261	0.0238637	0.0157375	0.0261928	0.00517144	0.0239472	0.0468349	0.0401775	0.0299145	0.039024	0.0260228	0.0286508	0.034655	0.0349125	0.0535883	0.0171247
RP1-74M1.3	0.0243196	0.0168304	0.0327361	0.0231433	0.0246052	0.0333027	0.0526285	0.0407396	0.0303014	0	0.026601	0.0283673	0.0557421	0.0300563	0.0200724	0.0236601	0.0264397	0	0.026176	0.0165218	0.0480321	0.0295786	0.0341639	0.0263008	0.00682431	0.0175806	0.0435822	0.0455237	0.0237665	0.0306504	0.0143691	0.0198511	0.0249797	0.0180706	0.0751851	0.00929744
KDM1A	0.0296997	0.0296424	0.0305661	0.0293161	0.0279466	0.0341153	0.0206845	0.0283804	0.0277329	0.0308727	0.0285566	0.0349379	0.0353323	0.0347642	0.0288672	0.0320486	0.0398782	0.0288156	0.0308046	0.0270114	0.0378457	0.0328523	0.0299908	0.0319442	0.00586199	0.0262111	0.0200781	0.0246518	0.0228065	0.0183673	0.0310828	0.0306837	0.0167991	0.0194252	0.0158053	0.0256208
LUZP1	0.0244382	0.0206564	0.031661	0.0196844	0.0289003	0.0339057	0.0324813	0.0238262	0.0211203	0.00937883	0.0304763	0.034269	0.037453	0.0248363	0.0352241	0.0369261	0.045374	0.0150221	0.0295046	0.0211292	0.0286912	0.0317587	0.0188378	0.0165412	0.0361195	0.0239452	0.0331349	0.0148327	0.0304043	0.0227373	0.0460896	0.0185947	0.0380934	0.0328052	0.0364417	0.0147051
RP5-1057J7.6	0.0198023	0.0303153	0.0563478	0.02028	0.0422215	0.0268672	0.0363358	0.00999693	0.0310232	0.0291056	0.0290588	0.0183711	0.021038	0.0282855	0.0360287	0.0422904	0.0225562	0	0.0289432	0.0283087	0.0222682	0.0280487	0.0237827	0.0499704	0.00632615	0.0219919	0.0315763	0.0413861	0.0181614	0.0173639	0.0464587	0.0231098	0.0405396	0.039378	0.0107952	0.0216664
HNRNPR	0.0204433	0.0202134	0.0233961	0.0204514	0.0254914	0.0305835	0.0330322	0.0314958	0.0346183	0.0245397	0.0216218	0.028861	0.0298527	0.0284674	0.024556	0.0292815	0.0288065	0.0241925	0.0226784	0.0212978	0.0285958	0.0241142	0.0190333	0.0217779	0.00948196	0.0360638	0.0295748	0.0267044	0.0372266	0.035383	0.0465977	0.0372837	0.0276271	0.0310336	0.0242435	0.0413779
ZNF436	0.0310717	0.0421459	0.0411446	0.0199587	0.0192596	0.0122904	0.00786932	0.0127734	0.032086	0.0168307	0.0359491	0.0255552	0.035383	0.0326266	0.0359785	0.0757774	0.0252695	0.0576953	0.0383089	0.0325569	0.029558	0.0395827	0.0415815	0.0435181	0.0201615	0.0112454	0.0150811	0.0247823	0.0103577	0.0231264	0.0104569	0.0145392	0.0312769	0.0215389	0.0150969	0.0175658
C1orf213	0.0143838	0.0298883	0.0321993	0.01726	0.0290764	0.0316397	0.00428177	0.0186855	0	0.0180002	0.0275997	0.0303901	0.0232444	0.0362449	0.0435516	0.0521796	0.0429843	0.0471391	0.0169209	0.0187286	0.0494927	0.0312051	0.0218746	0.0394545	0.0218482	0.0113699	0.0182057	0.0137201	0.00937217	0.0185254	0.0723386	0.0138941	0.0578314	0.0420356	0.0262839	0.0181498
TCEA3	0.00977375	0.00384826	0.0101226	0.00712446	0.0136955	0.0273669	0.0586984	0.0512456	0.0882715	0	0	0.0038276	0.00674777	0	0.00956518	0	0.00606927	0	0.0211621	0.0176182	0	0.0310009	0.00614846	0.0144806	0.0143482	0.0321867	0.0921787	0.0358614	0.111699	0.13878	0.0191691	0.0361432	0.0731696	0.0297474	0.0175016	0.0124487
ASAP3	0.0396056	0.0596393	0.0267515	0.0621749	0.0423221	0.0420695	0.03039	0.0268413	0.0423397	0.0309578	0.0211333	0.0182788	0.0323192	0.00456726	0.00622159	0.0322716	0.0315421	0	0.014559	0.0387562	0.00653973	0.00562732	0.0309201	0.00382082	0.00224865	0.0203199	0.0378628	0.0119129	0.0214856	0.0413158	0.0253668	0.0272494	0.0317737	0.0571294	0.0537567	0.0199296
E2F2	0.00294909	0.0015178	0.00466291	0.000792371	0.0143372	0.0661264	0.130834	0.0817007	0.165531	0	0.00421571	0.00328783	0.00328377	0.00378728	0.00227333	0.00297163	0.00231418	0	0.00200541	0.00432613	0.00116435	0.00312016	0.00131438	0	0.00174284	0.135193	0.0435618	0.0211718	0.134387	0.0549344	0.0201201	0.0584769	0.00659184	0.00959131	0.00162679	0.0100866
ID3	0.00651044	0.00612905	0.00939113	0.00737682	0.0092721	0.00793495	0.0208613	0.00473914	0.0220451	0.00918371	0.00355616	0.0011111	0.00181076	0.000350048	0.00364542	0.00357827	0.00168673	0	0.0108645	0.0071513	0.00210532	0.0173505	0.0163159	0.00767268	0.176888	0.0130322	0.0473679	0.130034	0.0196892	0.0478301	0.0193461	0.0159647	0.00973755	0.00542538	0.327679	0.00636267
RPL11	0.0369731	0.0344503	0.031468	0.0371296	0.032238	0.0296284	0.0290247	0.0266798	0.0269776	0.0320955	0.0321803	0.0236112	0.0252328	0.0221029	0.0303548	0.0239502	0.0269548	0.0307738	0.0343438	0.0363036	0.0164269	0.0261623	0.0343093	0.0292372	0.0258305	0.0255096	0.0319792	0.0204138	0.0222556	0.0234904	0.0242417	0.0247802	0.0252301	0.0222174	0.0220782	0.0233644
TCEB3	0.0266162	0.0325663	0.0305321	0.02087	0.0314768	0.0346511	0.0282589	0.0208832	0.0220133	0.0250545	0.0297562	0.0275551	0.0317562	0.0251732	0.0329378	0.0377613	0.0369199	0.00419035	0.0327102	0.024537	0.0312433	0.0328301	0.0384373	0.0235385	0.0235163	0.0284309	0.024905	0.0307268	0.0288275	0.024726	0.0364054	0.0168941	0.0281015	0.0282756	0.0229431	0.0239788
RP5-886K2.3	0.0214486	0.0197614	0.0296803	0.00928704	0.0207941	0.0284762	0.0375496	0.0118834	0.0277607	0.0334548	0.02951	0.0264054	0.0174069	0.0341332	0.029077	0.0240577	0.0174681	0	0.0205023	0.0242273	0.0358676	0.0288929	0.027655	0.0321214	0.00607808	0.0166631	0.0297842	0.0400414	0.0234966	0.0297004	0.044304	0.0266269	0.0619534	0.0628393	0.0598713	0.0112204
PITHD1	0.0270842	0.0293544	0.040845	0.0222279	0.0152022	0.0119324	0.0209008	0.0169652	0.0272488	0.02021	0.0273747	0.0263975	0.0279536	0.0310929	0.037614	0.0414778	0.0195876	0.0278731	0.0230842	0.0178385	0.0508493	0.0396345	0.0217488	0.0396126	0.0174799	0.0256117	0.0236925	0.0326584	0.0238922	0.0344884	0.0350483	0.0221057	0.0253086	0.0338659	0.0357602	0.0259784
LYPLA2	0.022707	0.0210194	0.0289472	0.0250386	0.0253172	0.0255936	0.0223045	0.031101	0.0269618	0.0134016	0.0235201	0.0286954	0.0278615	0.03096	0.0266045	0.0346813	0.0347443	0.0644132	0.0286396	0.0229852	0.0392912	0.0322758	0.0269169	0.0355894	0.0295118	0.01731	0.0254494	0.030185	0.0192841	0.0199566	0.0269092	0.0174123	0.0254122	0.0298424	0.0402774	0.0188793
GALE	0.0247222	0.0236862	0.0314734	0.0262714	0.0186668	0.0164336	0.024909	0.0273124	0.032516	0.0163796	0.0227278	0.0374219	0.0356994	0.0344432	0.0396684	0.0419459	0.030699	0.0610201	0.0279635	0.0215029	0.0293895	0.0315809	0.0201368	0.0247267	0.0384616	0.0228761	0.0231688	0.0256581	0.0296528	0.0265436	0.017889	0.0177736	0.0213859	0.0264499	0.0265011	0.022343
HMGCL	0.0222534	0.0211491	0.0288574	0.0187263	0.0204423	0.043173	0.0187223	0.0175562	0.0146563	0.0272991	0.0206655	0.0216271	0.0208559	0.0167322	0.0147924	0.0235983	0.0244407	0.0114805	0.0191816	0.0211997	0.0254796	0.0195249	0.0235685	0.0173899	0.0899837	0.0116669	0.0299296	0.0521419	0.0188142	0.0191973	0.0347173	0.0162411	0.0625942	0.054533	0.0807758	0.0160327
FUCA1	0.0274033	0.0291902	0.0379043	0.0304313	0.0215894	0.0119456	0.00993194	0.0100572	0.0171952	0.0174307	0.0215531	0.0543344	0.0330429	0.0475324	0.047993	0.0469096	0.023138	0.0113669	0.0196124	0.0186969	0.0635978	0.0392337	0.017486	0.0400353	0.0887779	0.0135308	0.0162502	0.0305559	0.0114321	0.0128415	0.011333	0.0103546	0.0307761	0.0261287	0.0425047	0.00790276
PNRC2	0.0209045	0.0167938	0.0255884	0.0250733	0.0396469	0.0249135	0.0353759	0.0242087	0.0227614	0.0209345	0.0242758	0.0229813	0.021582	0.0165869	0.0239086	0.0282399	0.0220401	0.00454237	0.0195924	0.0244048	0.0144885	0.0190503	0.0140252	0.016487	0.0185274	0.0339979	0.029962	0.0359016	0.0400287	0.0560134	0.0457723	0.0497209	0.0285298	0.0360553	0.034544	0.0625408
SRSF10	0.0195025	0.0196311	0.0231293	0.0185036	0.0216147	0.0313354	0.0426324	0.0327623	0.0399588	0.0173396	0.0241743	0.0249975	0.0284765	0.0248913	0.0300937	0.0273129	0.0250603	0.0132907	0.0223387	0.0188891	0.0255926	0.0255593	0.0194647	0.0207086	0.0127618	0.0421916	0.0314685	0.0273796	0.0479559	0.045413	0.0273426	0.0430092	0.0284943	0.0388149	0.0284911	0.0294175
STPG1	0.00854361	0	0.0362431	0.00355268	0.0104383	0.0127735	0.00908497	0.0256213	0	0	0.00233696	0.0287552	0.021037	0.0505421	0.095833	0.0221081	0.00867243	0	0.00200514	0.0036259	0.0971675	0.0254029	0.00942636	0.021502	0.10991	0.0132941	0.0273041	0.0263238	0.0157047	0.0641641	0.0210701	0.0111344	0.0539862	0.0402788	0.0919912	0.0301665
NIPAL3	0.0321942	0.0449397	0.0594016	0.0188615	0.0124142	0.0173783	0.00427288	0.00469651	0.00546785	0	0.0408445	0.0426112	0.0736296	0.0418257	0.0938547	0.113558	0.0126212	0	0.0108018	0.0172902	0.0783853	0.0491903	0.00776966	0.0413322	0.012524	0.0106184	0.0100769	0.00541589	0.00966924	0.0147639	0.0219709	0.0212213	0.0191724	0.0168273	0.0125836	0.0218146
RCAN3	0.0194923	0.0171102	0.0484968	0.0282581	0.00711982	0.00840264	0.00613943	0.0342699	0.0226411	0.038471	0.0212449	0.0507987	0.025797	0.162141	0.0435623	0.0439312	0.0310321	0.0311617	0.00773401	0.00782435	0.161039	0.0500729	0.00922687	0.00601916	0.0172825	0.0127809	0.00366198	0	0.00667241	0.00297882	0.00879457	0.00864499	0.0099576	0.0076746	0.0227301	0.0168352
RP4-594I10.3	0	0.0334544	0.0552657	0	0	0	0	0.09762	0	0	0	0.0987715	0.0379427	0.161666	0.015946	0	0.0437655	0	0.0185069	0.005957	0.219727	0.0659011	0	0	0	0	0	0	0.00821297	0	0.0193547	0	0.0393878	0	0.0680957	0.0104253
SRRM1	0.0219182	0.0251286	0.0258091	0.0218556	0.0218111	0.0267354	0.0376113	0.0285337	0.0306593	0.0248219	0.0227716	0.0308731	0.0311465	0.0325055	0.030766	0.0301265	0.027854	0.0234113	0.0227761	0.0198839	0.0343218	0.0269315	0.0218873	0.0269343	0.0195379	0.028545	0.029323	0.024887	0.0350937	0.0316729	0.0368515	0.026831	0.0305084	0.0318342	0.0321021	0.0257398
CLIC4	0.0318031	0.0268636	0.0205388	0.0372694	0.0334454	0.0219768	0.0234687	0.0365268	0.0381807	0.0357214	0.0375933	0.0230451	0.0322131	0.0171768	0.0156201	0.0296916	0.034504	0.0121315	0.040002	0.0384979	0.0189971	0.0318666	0.0424146	0.0282351	0.0140884	0.0409149	0.0164023	0.0125472	0.0337531	0.02404	0.0346134	0.0407373	0.00991253	0.0168803	0.0119595	0.0363674
SYF2	0.0326802	0.0313161	0.0310252	0.034241	0.0376048	0.0318813	0.0229657	0.0283052	0.0263431	0.0327696	0.0349102	0.0270735	0.0316267	0.0225675	0.0271019	0.0305063	0.0349057	0.0208394	0.0344271	0.0368511	0.0258462	0.0310079	0.0314737	0.0305652	0.018389	0.0260011	0.0223473	0.0167856	0.0204951	0.0178652	0.0281551	0.0263194	0.0230295	0.0218896	0.0226213	0.027267
C1orf63	0.0245951	0.0231533	0.0286128	0.0271882	0.0370393	0.0253089	0.0172009	0.0254505	0.0252895	0.0342691	0.0251391	0.028276	0.0230148	0.0304181	0.0297344	0.0291261	0.0270164	0.00931603	0.0258449	0.0264322	0.0327197	0.0318963	0.0228578	0.0281666	0.0484341	0.0201974	0.0247283	0.0390718	0.0183483	0.0221327	0.0196012	0.0226744	0.0490558	0.0323159	0.0441135	0.0212607
RP3-465N24.6	0.0353643	0.0563355	0.0158917	0.0186477	0.0273703	0.079674	0	0.0739722	0	0	0.0489351	0.0244145	0.0476902	0.037752	0.0216256	0	0.0215332	0	0.0248752	0.0260509	0.00963791	0.0636403	0.0671038	0.0273807	0	0.0264927	0.0450667	0.034348	0.0190917	0.00481764	0.0768813	0.0154266	0.0225012	0	0.027479	0
TMEM50A	0.0315404	0.0280073	0.0285888	0.0287248	0.0260399	0.026623	0.0199075	0.0253831	0.0281287	0.0316478	0.0275688	0.0242728	0.0274658	0.0243665	0.0236897	0.031399	0.0260953	0.0232327	0.0293158	0.0260889	0.0297013	0.0319851	0.0280771	0.0281867	0.041886	0.0238014	0.0202679	0.0368381	0.0241994	0.026417	0.0305175	0.0266397	0.0237146	0.0229755	0.0311298	0.0355763
TMEM57	0.0353898	0.0396976	0.0388149	0.0288465	0.0262816	0.017354	0.0149796	0.0214951	0.0182164	0.0279338	0.0366596	0.0469779	0.0464753	0.0457165	0.0476062	0.0421666	0.0359215	0.0225439	0.0399724	0.0327316	0.0499643	0.0421575	0.0359125	0.0357507	0.0145065	0.0235597	0.00985299	0.024656	0.0109229	0.00965226	0.0119771	0.0166641	0.0127052	0.00991926	0.0103219	0.015696
LDLRAP1	0	0	0.0108494	0.0126403	0	0	0.077566	0	0	0	0	0	0	0	0.0147156	0	0	0	0	0	0	0	0	0	0.27179	0	0.146167	0	0.00727929	0.08705	0.040603	0.01386	0.069573	0.122692	0.103234	0.0219802
RP11-70P17.1	0	0.0439321	0	0	0	0	0	0	0	0	0	0	0	0	0	0	0	0	0	0	0	0	0	0	0.744136	0	0.0342448	0	0	0.0255427	0	0	0	0	0.152145	0
MAN1C1	0	0.00992709	0.0101989	0	0.0149949	0	0	0	0.0462808	0	0.0226963	0.0211	0	0.00781039	0	0	0	0	0.0138858	0.0119497	0.0417433	0.0481022	0	0	0.352988	0.04123	0.0267886	0.0822434	0.0506304	0.0537365	0.0202896	0.00616688	0.038703	0.0293707	0.0412119	0.00795111
RP1-187B23.1	0	0.0331687	0.0348286	0.0120524	0.0201965	0.0363569	0.0478807	0	0.0860589	0	0	0.0138125	0.0104195	0.0141421	0	0	0	0	0.0261087	0.0033874	0.0186275	0.0589987	0.0259683	0	0.200673	0.0273143	0.0364491	0	0.10213	0.0262859	0	0	0.0304356	0.0297631	0.0697448	0.0351957
SEPN1	0.0237571	0.0220705	0.0201228	0.0172459	0.0245479	0.0353068	0.0379555	0.0211796	0.0481875	0.0110799	0.0216889	0.0236225	0.0199891	0.0274467	0.0244461	0.0237462	0.0206283	0.00668354	0.0205885	0.0208782	0.0208235	0.0180632	0.0163469	0.0140617	0.0257556	0.0307278	0.0402225	0.0539234	0.0401568	0.047343	0.0304823	0.0232626	0.0372556	0.0550941	0.0506835	0.0246257
MTFR1L	0.0219941	0.0269872	0.0300062	0.0211058	0.0208745	0.0242841	0.0255831	0.0254495	0.020029	0.0222669	0.0273104	0.03255	0.0329272	0.022754	0.0288394	0.0377353	0.0295223	0.0278356	0.0304912	0.0187361	0.0353483	0.0360775	0.0237859	0.0234038	0.0276301	0.0218947	0.027566	0.0328709	0.0231988	0.0282219	0.0297048	0.0210539	0.037717	0.0402776	0.040969	0.0229979
AUNIP	0.00194794	0	0	0	0	0.00669859	0.154317	0.0871618	0.125272	0.00874932	0.00247158	0	0	0	0	0	0	0	0	0.0010919	0.00174868	0.00215261	0	0	0.0124883	0.0771719	0.0566917	0.0267181	0.145801	0.120438	0.0221685	0.053228	0.0104753	0.040545	0.0134494	0.029214
PAQR7	0.0201468	0.023703	0.00841185	0.00634312	0.00538222	0	0.0908067	0.0532952	0.0131883	0	0.0228702	0.00684045	0.00590746	0.0123531	0.0127843	0.0678245	0	0	0.0118037	0.0275997	0.0284125	0.0262373	0.016412	0.0401651	0.0272804	0.0134082	0.0906666	0.0659056	0.0282545	0.045944	0.0266368	0	0.0859135	0.0583762	0.0523525	0.00477428
STMN1	0.0265791	0.023401	0.0303424	0.0286243	0.0286352	0.0220519	0.0189572	0.0334574	0.0299376	0.0305542	0.0306856	0.0378271	0.0409667	0.0357324	0.0377604	0.0380392	0.0380992	0.0449612	0.0320507	0.0289091	0.0328594	0.0337663	0.0262394	0.0245046	0.00789958	0.0379253	0.0125794	0.0107629	0.026246	0.0192248	0.0248217	0.0370299	0.0132657	0.0101506	0.0134625	0.0316899
PAFAH2	0.0137729	0.0163944	0.00715035	0.0163423	0.0156265	0.0261178	0.00588979	0.0232106	0.0243479	0.0327729	0.0198359	0.0112282	0.0112031	0.0107677	0.0191945	0.0324019	0.012702	0	0.00674943	0.0199279	0.011215	0.0240637	0.0169037	0.0139156	0.12587	0.0183549	0.0285978	0.0158242	0.0285501	0.0533618	0.0465444	0.0653889	0.0479425	0.0312273	0.0510594	0.0955443
EXTL1	0	0.066952	0	0	0	0	0	0	0	0	0	0.0433362	0	0	0.078726	0	0	0	0	0	0.0321165	0	0	0	0	0.0234683	0.00788315	0.611253	0.0169101	0.0192628	0	0	0.0208922	0	0.0500515	0.0291485
PDIK1L	0.0326569	0.0403401	0.0502608	0.0214506	0.0238574	0.0162419	0.0160063	0.0141115	0.0194774	0.0178479	0.0363766	0.0343783	0.0438473	0.0354403	0.0572019	0.0598571	0.0207349	0.0145572	0.0371635	0.0210261	0.0505586	0.0516572	0.0331881	0.0482064	0.00955836	0.0200674	0.0154849	0.0183101	0.0187437	0.0183935	0.0161332	0.0184718	0.0136042	0.0172929	0.0140809	0.0234148
FAM110D	0.0187258	0.0168282	0.0321015	0	0.0275505	0.0391054	0	0.057309	0.0332037	0	0.0454224	0.00505839	0.0207374	0.0150361	0.079576	0.0886407	0.0374873	0	0.0141606	0.0286148	0.0230284	0.0141634	0.0583467	0	0.0436145	0.00973872	0.0592304	0.0255724	0.0106028	0.029462	0.0293936	0.00846765	0.0401141	0.0265009	0.0468548	0.0153517
ZNF593	0.0241093	0.0166493	0.0217262	0.0234961	0.0305478	0.0382438	0.0357184	0.032495	0.0323643	0.0187382	0.0237641	0.0224994	0.0224847	0.0197716	0.0156759	0.020812	0.0360676	0.0274029	0.0217633	0.0250502	0.0261635	0.0185783	0.0147123	0.023	0.058272	0.0177977	0.0492113	0.0433148	0.0227587	0.0207345	0.0390614	0.0189658	0.0365082	0.0481241	0.0362929	0.0171247
CNKSR1	0.0628842	0.0247926	0.0624377	0.0536051	0.0227174	0.00968224	0.0118579	0	0	0	0.0652629	0.0321672	0.00902809	0.0193147	0.057537	0.0155834	0.0693433	0	0.0627716	0.0233532	0.041191	0.0557745	0.0823424	0.0412933	0.0114453	0.0171888	0.0196227	0	0.00413712	0.0070043	0.00568014	0.0152121	0.0246308	0.0219599	0.0337519	0.0164273
CEP85	0.0167557	0.0125017	0.0170532	0.00552869	0.0180647	0.0144293	0.043768	0.0532221	0.0534865	0	0.0160112	0.0224423	0.0146772	0.0409091	0.0185759	0.0161756	0.00853499	0.0233533	0.0118729	0.0122505	0.0155382	0.0229288	0.0175008	0.00953303	0.00835702	0.0486993	0.036016	0.0175422	0.079816	0.075504	0.0341911	0.0806583	0.0128379	0.0255627	0.0126843	0.0830174
SH3BGRL3	0.038102	0.0228579	0.0144781	0.0562691	0.0492913	0.0209783	0.0185417	0.0527749	0.0378199	0.0676335	0.0527558	0.0128606	0.0161587	0.0149616	0.0132538	0.0132473	0.0436335	0.0221093	0.0532803	0.0598448	0.0114062	0.02224	0.0501448	0.0222077	0.0548502	0.029129	0.0112474	0.0132197	0.01968	0.00994086	0.0136534	0.015271	0.00854684	0.0105678	0.0137854	0.0132572
UBXN11	0.00621672	0.0150942	0.0182218	0.00694152	0.0103339	0.0200982	0.0181702	0.0192254	0.0114364	0.0111493	0.0115682	0.0170514	0.0283992	0.0398334	0.0414926	0.0288633	0.0172694	0.0541768	0.00532976	0.00467513	0.0268091	0.00913318	0.00596273	0.0118514	0.0247719	0.0155809	0.0467131	0.0363836	0.0186898	0.0501738	0.0457207	0.0184766	0.0957934	0.0803895	0.100385	0.0276185
CD52	0	0	0	0	0	0	0	0	0	0	0	0	0	0	0	0	0	0	0	0	0	0	0	0	0.832396	0	0.103886	0	0	0	0	0	0	0.063718	0	0
DHDDS	0.0432704	0.0416153	0.03744	0.0299905	0.0338227	0.0217302	0.0195197	0.0295852	0.0177944	0.0247861	0.0368883	0.0266444	0.0240826	0.0270799	0.0280056	0.0318283	0.0234649	0.0119937	0.0290052	0.038849	0.0245254	0.0341718	0.0362118	0.0377713	0.0183605	0.0312413	0.0249188	0.0177981	0.021858	0.026625	0.0226859	0.0176953	0.0292393	0.0312893	0.0298144	0.0183974
HMGN2	0.0192877	0.0163133	0.00991326	0.0198618	0.0157816	0.0399631	0.0509782	0.0525189	0.0464721	0.042487	0.0211881	0.00755843	0.00937831	0.00730449	0.00876103	0.00948536	0.0159554	0.00786527	0.00777671	0.00752269	0.00765428	0.00848169	0.00684342	0.0119209	0.0110566	0.0601068	0.0297446	0.0124169	0.0845856	0.058001	0.0750657	0.0779639	0.0222449	0.0257714	0.0182376	0.0735319
RPS6KA1	0.0259675	0.0130285	0.0159227	0	0.00365391	0.0188646	0.05567	0.0481363	0.0219048	0.0177691	0.0163523	0.0169507	0.00720326	0.014696	0.00812443	0.00839587	0.00740785	0	0.0117206	0.00900577	0.0162405	0.0167731	0.00661279	0.00793674	0.316684	0.0358604	0.0294293	0.0206686	0.0694048	0.0220336	0.0503204	0.0164068	0.0134556	0.0144865	0.0191968	0.0237158
ARID1A	0.0245545	0.0250275	0.0248698	0.02697	0.0301156	0.0284104	0.0224803	0.0314155	0.0374339	0.0271671	0.0307043	0.0354863	0.0374714	0.0307635	0.0328684	0.0331031	0.0355823	0.0140574	0.0344095	0.0346092	0.0190034	0.0313204	0.0370693	0.0194265	0.0143317	0.0365029	0.0209886	0.0181761	0.0288689	0.0250565	0.0255964	0.0367354	0.0174588	0.0221532	0.0168761	0.0329361
PIGV	0.0189209	0.00962142	0.0204257	0.0153412	0.0308043	0.0367555	0.012445	0.00507859	0.0559293	0.0431969	0.0141631	0.0103769	0.00981259	0.0221208	0.0188298	0.0313401	0.014686	0	0.0206665	0.0133938	0.0225578	0.0229712	0.0147922	0.0117704	0.0960386	0.0273595	0.033615	0.0397273	0.028108	0.0417696	0.0322563	0.0230878	0.0478134	0.0717267	0.0712928	0.011205
ZDHHC18	0.0292051	0.0310245	0.0287958	0.0186149	0.030097	0.0237447	0.0217895	0.0269414	0.0385917	0.0458802	0.0391329	0.0375434	0.0253519	0.0210401	0.0317176	0.0408103	0.017097	0.0453713	0.0325662	0.0290129	0.0270127	0.0493843	0.0372554	0.023029	0.0237273	0.0266423	0.0234428	0.00747755	0.0207076	0.020372	0.0216473	0.0254518	0.0185869	0.0211868	0.0227456	0.017002
GPN2	0.0284813	0.020486	0.0247105	0.02554	0.029287	0.028561	0.0332576	0.0269405	0.0313714	0.0139007	0.0247182	0.0249162	0.0212732	0.0174059	0.0220281	0.0360537	0.0318951	0.031861	0.0333015	0.0291218	0.021776	0.0281865	0.026492	0.0260635	0.0262287	0.0226627	0.0284693	0.0531463	0.0282095	0.0333272	0.02869	0.0182418	0.0327175	0.0318636	0.0349202	0.0238944
GPATCH3	0.025297	0.0317468	0.0326074	0.0217751	0.0295689	0.034303	0.0149918	0.016028	0.00775241	0.0313449	0.0212457	0.0271911	0.0129071	0.018925	0.0280604	0.0261206	0.0178933	0.0118373	0.035968	0.035934	0.0277165	0.0291631	0.0348065	0.0273214	0.0210555	0.0162133	0.0397157	0.0480499	0.026909	0.0310066	0.0272087	0.030095	0.0533958	0.0402212	0.0425917	0.0230325
NUDC	0.0185855	0.0192003	0.0235128	0.0173146	0.016968	0.0279864	0.0394073	0.0281055	0.0257116	0.0209429	0.0210894	0.0266036	0.0252418	0.0283548	0.0260446	0.0274704	0.0218524	0.0331875	0.0203138	0.0170897	0.0269164	0.0233947	0.0159133	0.0261671	0.0230687	0.0256996	0.0348008	0.033902	0.0396117	0.0405645	0.042365	0.0321358	0.0345687	0.0422367	0.0424145	0.0312574
TRNP1	0	0.0235325	0	0	0	0	0	0	0	0	0	0.0636561	0	0.0171061	0.0308616	0	0.0172204	0	0	0.020846	0.0568888	0	0	0.0458519	0.0742961	0	0.0188314	0.487649	0	0.0125183	0	0	0	0.0562926	0.0744489	0
FAM46B	0	0	0	0	0	0	0	0	0	0	0	0	0	0	0	0	0	0	0	0	0	0	0	0	0	0	0.108214	0.74455	0	0	0	0	0	0.147234	0	0
SLC9A1	0.0125096	0.0423366	0.0407567	0.0387914	0.0275663	0.00933124	0.0507746	0.0469591	0	0	0.00842415	0.0394361	0.0180413	0.0140668	0.0821972	0.0167196	0.0207211	0	0.0126712	0.018927	0.0541043	0.00308534	0	0.00828915	0.123319	0.0417178	0.0184902	0.0483737	0.0421223	0.0356877	0.0270262	0.0231223	0.0320302	0.0187203	0.00493852	0.0187431
WDTC1	0.0288392	0.0319897	0.0295127	0.0156041	0.0251606	0.0344248	0.0219934	0.0279837	0.0350834	0.0267224	0.0273939	0.0312103	0.0330832	0.0335881	0.0339798	0.0257458	0.0296769	0.0206051	0.0267908	0.0190255	0.0376873	0.0348968	0.0253787	0.0481098	0.023328	0.027343	0.0178935	0.0340597	0.0316424	0.0241472	0.0205507	0.0275017	0.025191	0.0139586	0.021171	0.0287271
TMEM222	0.0226266	0.0268394	0.0288966	0.0255743	0.0246979	0.0274986	0.0269898	0.0227276	0.0213873	0.0229893	0.025787	0.0267161	0.0261001	0.0256007	0.024584	0.0307462	0.0267448	0.0308496	0.0251434	0.0235658	0.0285296	0.0257518	0.0230892	0.0353731	0.0224402	0.0258867	0.0321409	0.043699	0.028583	0.0317632	0.0327503	0.019723	0.0403885	0.0344788	0.0365833	0.0227542
SYTL1	0.0196497	0	0	0.0851902	0	0	0	0	0	0	0	0	0	0.0184926	0	0	0	0	0.00757213	0.028769	0.0378879	0	0	0.0242277	0.193315	0.0464062	0	0	0.00973835	0.0665302	0	0	0.347389	0.087513	0.027319	0
MAP3K6	0	0.00926263	0	0	0.0543128	0.0199609	0	0.0580319	0	0	0.034069	0	0	0	0	0	0.0705948	0	0.0102802	0.034128	0.0421513	0.00939374	0	0.0568331	0.0485079	0	0.0596549	0	0.0286694	0.0271475	0.0521898	0	0.151859	0.0334773	0.131704	0.0677715
FCN3	0	0	0.032957	0	0	0	0	0	0	0	0.00604597	0.0362201	0.019435	0.0774621	0.117834	0.0981618	0	0.243444	0	0	0.181818	0	0	0.175316	0	0	0	0	0	0.0113056	0	0	0	0	0	0
WASF2	0.035903	0.0309197	0.022317	0.0279052	0.0339158	0.0302496	0.0235626	0.0310189	0.0247266	0.0243296	0.0296729	0.0148882	0.0183988	0.0137712	0.0149215	0.0169942	0.0253529	0.0172982	0.0213678	0.026206	0.00953844	0.0208653	0.0364191	0.0132118	0.0883897	0.0269632	0.0301072	0.0282365	0.0360009	0.031996	0.0294601	0.0253259	0.0333794	0.037333	0.0367063	0.0323473
RP1-159A19.4	0	0	0	0	0	0	0	0	0	0	0	0	0	0	0	0	0	0	0	0	0.0541335	0	0	0	0.77569	0	0	0	0	0	0	0	0	0	0.170176	0
AHDC1	0.0324046	0.0402545	0.0394764	0.0123366	0.0186151	0.00879441	0.00881086	0.0163519	0.0218144	0.0253376	0.0340813	0.036521	0.0339956	0.0278162	0.0528223	0.0591081	0.0334183	0.0110085	0.030112	0.0241475	0.0507104	0.0399495	0.0348802	0.0612215	0.0342242	0.0156238	0.0115726	0.0440289	0.0143631	0.0104265	0.0129355	0.0117796	0.0149826	0.0183564	0.0438064	0.0139116
FGR	0	0	0	0	0	0	0	0	0	0	0	0	0	0	0	0	0	0	0	0	0	0	0	0	1	0	0	0	0	0	0	0	0	0	0	0
IFI6	0.00235668	0.0011816	0.00161866	0.000998013	0.00117615	0.0305552	0.0142718	0.00644213	0.0128591	0.00810831	0.00268617	0.00148642	0	0.00106965	0.0048781	0.00628144	0.00288499	0	0.00297312	0.00154544	0.0027751	0.00180864	0.00243539	0.00201521	0.0983192	0.00382501	0.0434149	0.305031	0.00670193	0.033087	0.0857524	0.0101775	0.105586	0.0803635	0.0875677	0.0277674
FAM76A	0.0345009	0.0410445	0.0255719	0.0174669	0.0243981	0.0119212	0.023693	0.0282813	0.0207497	0.0296198	0.0407792	0.0241329	0.0191921	0.0276149	0.0195752	0.0403513	0.0320959	0	0.0391978	0.034627	0.0168225	0.0259161	0.0311264	0.036397	0.0205643	0.0245781	0.0265155	0.0270565	0.0199274	0.0278587	0.0281312	0.0225822	0.0384661	0.0417839	0.0531594	0.0243012
STX12	0.0334675	0.0338886	0.037837	0.0360509	0.0246175	0.0198807	0.0143858	0.0227699	0.0228797	0.0334386	0.0349609	0.0346706	0.0333843	0.0335468	0.0327988	0.0457565	0.030437	0.034434	0.0299563	0.029262	0.0391485	0.0354299	0.0284894	0.0367391	0.0200258	0.0198809	0.0165831	0.0417872	0.0164836	0.0152875	0.0160384	0.0165604	0.0224205	0.0224144	0.0215029	0.0127852
PPP1R8	0.0250699	0.0266044	0.0275406	0.0225451	0.0272445	0.0298557	0.0310651	0.0244298	0.0286742	0.0363675	0.0257047	0.0285192	0.0323244	0.024754	0.0326814	0.0303364	0.028332	0.016197	0.0220391	0.0220711	0.0289942	0.0269697	0.0203448	0.0233145	0.0144793	0.0241089	0.0271319	0.0372619	0.0300313	0.0327842	0.0311062	0.027502	0.0402862	0.0363046	0.0327763	0.0242476
THEMIS2	0.0161934	0.0209891	0.0097389	0	0	0.0063087	0.00615465	0.0151836	0	0	0.00808134	0.00848887	0	0.00390088	0.0387514	0.0106662	0	0	0.00755126	0.00285559	0.00847798	0	0.00520403	0	0.553554	0.00771668	0.0273791	0.101449	0.0187245	0.0205725	0.00947428	0.00592405	0.0265139	0.0171246	0.0171607	0.0258608
RPA2	0.0162851	0.0172778	0.0223695	0.0160127	0.0177867	0.0270054	0.0724721	0.0487278	0.0550208	0.0266166	0.0165234	0.0163434	0.0188532	0.0154169	0.0206717	0.017614	0.017483	0.0168552	0.0164169	0.0122285	0.0214442	0.016525	0.0130325	0.0174544	0.0227697	0.0471202	0.0465915	0.0333675	0.054686	0.0497218	0.0310012	0.0264279	0.0307013	0.0455149	0.0362402	0.0194212
XKR8	0.0381757	0.0293897	0.0349156	0.025516	0.0244191	0.0220835	0.00747391	0.0172082	0.0245304	0.0189833	0.02953	0.0329201	0.0485196	0.0372888	0.0402611	0.031612	0.0144111	0.0224885	0.0268596	0.0282495	0.0267298	0.027661	0.0326382	0.0279293	0.0348541	0.0158216	0.0186332	0.0226198	0.013615	0.0195253	0.0117403	0.0117418	0.0491066	0.0462916	0.0644149	0.0218417
EYA3	0.026479	0.0339537	0.0335487	0.0355795	0.0255882	0.0242545	0.0263108	0.0232444	0.0506801	0.0289719	0.0457629	0.018921	0.0324368	0.0155117	0.0320324	0.0397695	0.0274493	0.00696611	0.0337408	0.0257694	0.015513	0.0386069	0.0421911	0.0313086	0.0174835	0.0256623	0.0262867	0.0256371	0.0266022	0.022553	0.0208666	0.0182871	0.0211878	0.0322024	0.0256	0.023041
PTAFR	0.00199672	0.00108025	0.00107092	0.000989901	0.00316316	0.0013901	0.00287257	0.00283156	0	0	0.00111468	0.00205427	0.0309258	0.00921012	0.0501756	0.0153647	0.00168939	0	0.00169486	0.00153784	0.0024475	0.00914486	0.00453322	0.00293777	0.835899	0.00266028	0	0	0.00194092	0.00128113	0.00422224	0.00229984	0.00190682	0.00156359	0	0
DNAJC8	0.0246766	0.0238333	0.028517	0.021149	0.0232911	0.0275176	0.027794	0.0322308	0.0267015	0.0249674	0.0254378	0.0328745	0.0317911	0.0272624	0.0270334	0.0306557	0.0282853	0.0378176	0.0255329	0.0226595	0.0333458	0.0293936	0.0200931	0.0260022	0.023758	0.0272293	0.0274007	0.0277291	0.0291546	0.0289284	0.0332636	0.0262317	0.0313312	0.0319562	0.0278695	0.0262844
ATPIF1	0.0164405	0.0192054	0.0293786	0.0185515	0.0183466	0.0179314	0.0169695	0.0188766	0.0208139	0.0166168	0.0189853	0.0329727	0.0281457	0.0340239	0.0298709	0.0328182	0.0223152	0.0672272	0.01822	0.0149344	0.040874	0.0249607	0.0147225	0.0215789	0.040915	0.0215377	0.0248516	0.048394	0.022346	0.0302082	0.0412367	0.0263492	0.0400889	0.0342	0.0410955	0.0339968
RP5-1092A3.4	0.00826557	0.0206399	0.0049559	0.0164139	0.0220734	0.0421262	0.0153962	0.02153	0.0449025	0	0.0165403	0.0239678	0.0315356	0.0278665	0.0344234	0.0212245	0.0130643	0	0.00302668	0.00908574	0.0150976	0.0194343	0.0192173	0	0.0218295	0.00429873	0.0362353	0.152268	0.0101096	0.0204207	0.0359706	0.00692974	0.13498	0.044579	0.0591882	0.042403
SESN2	0.0351194	0.0451419	0.0307596	0.033292	0.014837	0.027392	0.0154169	0.00943747	0.0102338	0.0354459	0.0295082	0.0281385	0.0329462	0.0112727	0.0185874	0.0308222	0.0110626	0	0.0149623	0.012933	0.0312126	0.0359918	0.0157308	0.00749916	0.0826018	0.0197496	0.0157228	0.0727102	0.0394697	0.026038	0.0265295	0.0199396	0.0475956	0.0499415	0.0371199	0.0248382
MED18	0.0229972	0.0355515	0.0225146	0.0339928	0.0196306	0.0240605	0.0296617	0.0235942	0.0400123	0.0171464	0.019627	0.0217113	0.0374417	0.0185504	0.0393048	0.034293	0.0183489	0	0.0239108	0.0347366	0.0256708	0.0304442	0.0336721	0.0335275	0.0370913	0.0231538	0.0294155	0.0423486	0.0265208	0.0248308	0.0359784	0.0158384	0.0152335	0.0357508	0.0482254	0.0252119
PHACTR4	0.0258374	0.0304923	0.0308122	0.0311408	0.0329353	0.0344296	0.0193075	0.0268301	0.0346053	0.028179	0.0308642	0.0280887	0.0290812	0.0200381	0.019334	0.0352176	0.0383618	0.0091409	0.0346089	0.0325754	0.0294057	0.0318087	0.0411054	0.0316954	0.013389	0.0324155	0.0204555	0.0241103	0.0272072	0.0237194	0.0270158	0.0345906	0.0177722	0.0210518	0.0193856	0.0329913
RCC1	0.00985814	0.00991133	0.0119077	0.0105299	0.0141123	0.0217638	0.0635381	0.0455717	0.0537675	0.0093471	0.01313	0.0144022	0.0163435	0.0146984	0.0145048	0.0162097	0.0181779	0.0219043	0.00875318	0.00811193	0.00863445	0.0124031	0.0114917	0.0113248	0.0146143	0.0557659	0.0343718	0.0164662	0.0883979	0.0904707	0.0453455	0.0762018	0.0270378	0.0304365	0.0217244	0.0587697
TRNAU1AP	0.0326502	0.0409375	0.0331604	0.0308069	0.0330339	0.0201607	0.0144034	0.0287014	0.0333549	0.0274214	0.0375562	0.0306335	0.0341599	0.0323684	0.0418072	0.0327738	0.0292278	0.0185143	0.0345791	0.028365	0.0261449	0.0357348	0.0351394	0.0378962	0.0134586	0.0284163	0.0165359	0.0235887	0.028122	0.0207477	0.0210386	0.0228321	0.0204854	0.0155407	0.0179028	0.0217999
SNHG12	0.0329654	0.041531	0.041687	0.0349978	0.0176797	0.0227521	0.0418598	0.0324476	0.0249517	0.0324081	0.028886	0.0265176	0.0205429	0.032531	0.0243298	0.0283438	0.0129228	0	0.0306663	0.0291649	0.0211073	0.0327073	0.039479	0.0375814	0.0435146	0.0245302	0.0310513	0.0167315	0.0292258	0.0240704	0.0191411	0.0204307	0.0283849	0.0357823	0.0262555	0.0128216
TAF12	0.0191666	0.0195424	0.0191694	0.0224252	0.0300423	0.0218562	0.0346826	0.0250249	0.0232004	0.0131971	0.0273419	0.027949	0.0325652	0.0240811	0.0289949	0.0350365	0.0295329	0.0114665	0.0300479	0.0246245	0.0278141	0.0250698	0.0224612	0.0267253	0.0417668	0.0296116	0.0265084	0.0366279	0.0359845	0.0380062	0.0364432	0.0289295	0.0316851	0.0272624	0.0342347	0.0309219
RAB42	0	0.00410762	0.00296399	0	0.007124	0.0156953	0.0710513	0.0126477	0.0369832	0	0	0.0100919	0.00831711	0.0023286	0	0	0.0185011	0	0.00741935	0.0121717	0.00398338	0.0126081	0.00759612	0.0144706	0.363863	0.0152992	0.0578928	0.012307	0.0292469	0.0544951	0.0488717	0.0269266	0.0511489	0.0321753	0.0379542	0.021758
GMEB1	0.0394124	0.042798	0.0394195	0.0273287	0.0227388	0.0154142	0.0183196	0.0225639	0.0287629	0.014462	0.0432944	0.0335573	0.0379568	0.0312581	0.0361344	0.0387465	0.0270477	0.027276	0.0382683	0.0282117	0.0264125	0.04171	0.0387796	0.0454937	0.00867529	0.0304097	0.016957	0.017747	0.0300068	0.0267873	0.0104702	0.0251119	0.0141941	0.0165434	0.0157732	0.0219572
YTHDF2	0.0277228	0.0309179	0.0307445	0.0247628	0.0246845	0.0320015	0.0272149	0.0274891	0.0308537	0.0331722	0.0324308	0.0262672	0.0312186	0.0313796	0.0324448	0.037848	0.0313346	0.0165689	0.0348415	0.029824	0.0264686	0.03503	0.0366859	0.0317664	0.0143714	0.0255805	0.0252134	0.0265346	0.0208855	0.0195552	0.0286707	0.0201774	0.0236218	0.0249054	0.0223483	0.0244629
RP1-212P9.2	0	0	0	0	0.149509	0	0	0	0	0	0	0	0	0	0.122992	0	0	0	0	0.0347887	0	0	0	0.692711	0	0	0	0	0	0	0	0	0	0	0	0
EPB41	0.0105216	0.0117205	0.0145607	0.00822593	0.0193505	0.0309757	0.0346015	0.0275706	0.0230619	0.00726686	0.013775	0.0545544	0.0449628	0.0420515	0.0478334	0.0347943	0.0380678	0.0307224	0.0106789	0.0147731	0.0626739	0.0109848	0.0122018	0.0242562	0.0166557	0.0336696	0.0271259	0.0294722	0.0331986	0.036027	0.0286563	0.0309828	0.0351372	0.044156	0.0289117	0.0258209
TMEM200B	0	0	0	0	0	0	0	0	0	0.451253	0	0	0	0	0	0	0	0	0	0.0404786	0	0	0	0	0.333303	0	0.0326947	0	0.0224085	0	0.0461162	0	0.0737466	0	0	0
SRSF4	0.0290208	0.0291527	0.027747	0.026776	0.0270042	0.0280807	0.03012	0.0325053	0.0263337	0.0280888	0.0299672	0.0288038	0.0320806	0.0265425	0.026145	0.0294027	0.0296694	0.0179873	0.0284468	0.0275629	0.0249269	0.027527	0.0252901	0.0297018	0.0162182	0.0297305	0.0252199	0.0233721	0.0342231	0.0302212	0.0290131	0.032011	0.0297141	0.0286795	0.0228888	0.0298254
MECR	0.0181554	0.0218114	0.030431	0.0217694	0.0242254	0.0313991	0.0316039	0.0309167	0.0292122	0.0454891	0.0241342	0.0227942	0.0250177	0.0302865	0.028057	0.0236066	0.0160953	0	0.0212302	0.0175113	0.0279166	0.0134179	0.0186311	0.018494	0.0189581	0.012708	0.0427168	0.0738854	0.0236507	0.0340286	0.0326122	0.0115727	0.0526911	0.0472788	0.0612091	0.0164824
PTPRU	0	0	0.0149012	0	0	0	0.0268325	0	0	0	0.0197789	0.0244861	0.0225522	0.0315836	0.0244666	0.0603996	0.0106952	0.351012	0.0107721	0	0.032176	0.0268624	0	0.0377855	0.0315406	0	0.0391471	0.0691178	0	0.0100581	0	0.0145991	0	0.0120726	0.12916	0
LAPTM5	0.000122059	0.000291896	0	0	0.000543408	0.000418266	0	0	0	0	0.00021577	0.00117993	0	0.000183362	0.00116592	0.00291501	0.000482736	0	0.000953426	0.00042972	0.000538117	0.000301452	0.000456979	0	0.981511	0.000724162	0.00170798	0.0015329	0.000653902	0	0.00184123	0.00025754	0.000787935	0.000357187	0	0.000428356
SDC3	0.00812348	0.0174925	0.0254589	0.00615072	0.0078947	0.0201686	0.0284098	0.013015	0.0200904	0.00756118	0.012034	0.0422117	0.0297537	0.0613969	0.041653	0.0476184	0.0246965	0.0283822	0.0138575	0.0105111	0.105768	0.0221518	0.0111132	0.0204316	0.0181519	0.0133802	0.0176364	0.153035	0.0174799	0.021633	0.0126807	0.009	0.0296758	0.0205724	0.053897	0.00691301
PUM1	0.0302567	0.0385497	0.0333357	0.0265553	0.0255029	0.0328181	0.0185358	0.0228878	0.0228825	0.0338329	0.0349305	0.0345571	0.0344435	0.0365628	0.042574	0.0397314	0.0286641	0.00789164	0.0318308	0.0261455	0.0319631	0.0369065	0.0351074	0.0345814	0.0106983	0.0262963	0.0227847	0.0160623	0.0163941	0.0222332	0.0225494	0.0203506	0.0254228	0.0257844	0.0265194	0.0238574
NKAIN1	0.0133757	0.00897975	0.0214067	0.00768866	0.00744206	0.0197246	0.018691	0.0124799	0.00195936	0	0.0173272	0.0686641	0.0403181	0.0769441	0.05876	0.0679821	0.0188528	0.0782391	0.0212041	0.0146818	0.105034	0.0297376	0.0191532	0.0314611	0.00992943	0.0130625	0.0311461	0.0387775	0.0119762	0.0155979	0.0318768	0.00693741	0.0209979	0.0276018	0.0265003	0.00548926
SNRNP40	0.0151582	0.0158179	0.0158677	0.0157898	0.0247501	0.0281613	0.0416793	0.0339474	0.0349533	0.0175112	0.0200432	0.0270441	0.0236743	0.0248034	0.0210536	0.0263891	0.0247311	0.0373563	0.0212119	0.0181246	0.0241754	0.0206377	0.0162991	0.017117	0.0247012	0.0407861	0.0343128	0.0248064	0.0492814	0.0483431	0.0391354	0.0318654	0.0307703	0.0440381	0.0315387	0.0341242
ZCCHC17	0.0235348	0.0233781	0.0234744	0.0180857	0.0246922	0.0217828	0.019954	0.0256731	0.0221879	0.0203558	0.0244536	0.0309654	0.0336421	0.0304384	0.0263011	0.0371134	0.0250476	0.0557253	0.026814	0.0222518	0.0446687	0.0298731	0.0243566	0.0273568	0.0200118	0.0222615	0.023216	0.0591326	0.022518	0.0263565	0.0287803	0.0189989	0.0283201	0.0315423	0.0323381	0.0243973
FABP3	0	0.00337818	0.0159906	0	0	0.00829429	0	0	0.0136244	0	0.00419301	0.0124038	0.0111238	0.0223992	0	0.0127171	0	0	0.00659904	0	0.026065	0.0184674	0	0	0.758393	0	0.00209324	0.06208	0.00288155	0.0019744	0	0	0	0.00598649	0.0113359	0
SERINC2	0.0204802	0.0138727	0.0148221	0.0476903	0.0666239	0.024553	0.0141509	0.0311472	0.0416041	0.0266502	0.0192637	0.0243343	0.0316674	0.022791	0.0214535	0.0218076	0.0214762	0.030683	0.0354166	0.0565248	0.0208507	0.0168413	0.0307726	0.0173342	0.0118488	0.0130573	0.016557	0.0386621	0.0119785	0.015241	0.0124278	0.0129313	0.0484491	0.0568922	0.0802254	0.00891798
TINAGL1	0	0	0	0	0	0	0	0	0	0	0	0	0	0	0	0	0	0	0	0	0	0	0	0	0.689716	0	0	0	0	0	0	0	0	0	0.310283	0
PEF1	0.0211602	0.0195253	0.0252901	0.0228701	0.0295448	0.036682	0.0289504	0.0257558	0.0242944	0.0313316	0.0223659	0.0269397	0.0253122	0.0259597	0.0229636	0.0250873	0.0297968	0.0395212	0.0212351	0.0208336	0.0269035	0.0242462	0.0162381	0.0211609	0.0163304	0.0244311	0.0319169	0.0400948	0.0236272	0.0289712	0.0380086	0.0203193	0.0444282	0.0440814	0.0475914	0.0262314
COL16A1	0.00699147	0	0	0.0102184	0.0438069	0	0	0.0209469	0	0	0.0178096	0.0446817	0.0437792	0.125192	0.190599	0.0296091	0.00776391	0	0.0120532	0	0.00870388	0.00835667	0	0.0124644	0.030374	0.013914	0.00645733	0.159159	0.00436651	0	0.0114036	0	0.0724705	0.0511453	0.0530066	0.0147267
BAI2	0.0115389	0.0179054	0.0124828	0.0156348	0.0177548	0.0194637	0.0399155	0.026536	0.0181322	0.0104085	0.0281941	0.0311065	0.0334892	0.0482491	0.0596481	0.046877	0.0221244	0.0140202	0.0171348	0.0157505	0.0240307	0.0192672	0.022811	0.013429	0.00845815	0.0251441	0.0349913	0.0587843	0.0400073	0.0369029	0.0215682	0.0263057	0.0574269	0.0415011	0.043099	0.0199064
RP11-84A19.2	0.028612	0.0608463	0	0.0162041	0.0560284	0.0467685	0	0.0425249	0.0545465	0	0.0360338	0.0287627	0.0139026	0.0374168	0.0574489	0.0186997	0.0222638	0	0.0450411	0.0237287	0.02707	0.0266439	0.0540164	0.0986859	0.0174551	0.0263381	0.0067247	0.0275788	0	0.00690049	0.0394423	0.0110151	0	0.00534528	0.0284751	0.03548
PTP4A2	0.0141594	0.015326	0.0215806	0.0169137	0.0164092	0.0221388	0.0266716	0.0226694	0.0222985	0.0165763	0.0174463	0.0333635	0.0271548	0.0372452	0.0218921	0.0238928	0.023207	0.0461369	0.0227085	0.0159877	0.0419713	0.0275388	0.0148872	0.0245949	0.0234409	0.0220315	0.0295334	0.0277065	0.0362467	0.0442433	0.0488196	0.0369785	0.0321881	0.044507	0.0401096	0.0414244
KHDRBS1	0.0314049	0.0299221	0.0295506	0.030357	0.0347389	0.0286493	0.0233165	0.0316207	0.0303382	0.028547	0.0306421	0.0319033	0.0312683	0.0289467	0.0257853	0.0306056	0.0358637	0.0248053	0.0316541	0.031273	0.026619	0.0301578	0.0315701	0.0261159	0.00880266	0.0312316	0.0193928	0.0164661	0.026026	0.0215333	0.031036	0.0350982	0.0200736	0.0199074	0.0190503	0.0357266
TMEM39B	0.0278954	0.0316272	0.0320803	0.0280894	0.0291716	0.030641	0.0323491	0.0267038	0.0266192	0.0343452	0.0322746	0.0290158	0.0269524	0.0278577	0.0288774	0.0276268	0.0272963	0.0218055	0.0393583	0.0285955	0.0234289	0.0422846	0.0407999	0.0235686	0.0121269	0.0265737	0.02571	0.0170843	0.0296226	0.028283	0.0201604	0.023877	0.0239966	0.0260558	0.0257185	0.0215268
KPNA6	0.0328331	0.0337833	0.0283721	0.0260504	0.0330561	0.0289316	0.0187459	0.0248367	0.0307601	0.0299838	0.0359279	0.0295453	0.0346826	0.0287015	0.030393	0.0296628	0.0273786	0.0179158	0.0306284	0.027302	0.0209181	0.0315466	0.0395383	0.0306966	0.0145187	0.0273576	0.0220025	0.0405705	0.0261035	0.0240594	0.0310105	0.0263365	0.01587	0.0242306	0.0198884	0.0258613
TXLNA	0.0198371	0.0252003	0.0192168	0.0220978	0.0227706	0.0240341	0.0307866	0.0149106	0.0411142	0.0562252	0.0186595	0.0349685	0.0206602	0.0300487	0.018644	0.0288895	0.0232306	0.0160724	0.0273661	0.0267491	0.0208894	0.0283164	0.0204571	0.0261767	0.0444769	0.0337562	0.0225303	0.0190224	0.0353848	0.0342432	0.0434406	0.0394444	0.0292394	0.0270559	0.0282671	0.0258173
CCDC28B	0.0314505	0.0259426	0.0369961	0.0358998	0.0313306	0.0128126	0.0157148	0.0266428	0.0194506	0.0266443	0.0334929	0.0432171	0.0401035	0.045804	0.034286	0.0352424	0.0371045	0.0422617	0.0362491	0.0328726	0.0363956	0.0358604	0.0288068	0.0298618	0.00958714	0.0176099	0.0184093	0.0407582	0.011794	0.0129429	0.0166084	0.0139495	0.0291139	0.0226368	0.0207333	0.0114137
IQCC	0.0033944	0.0209896	0.0302484	0.0203576	0.00915003	0.0150154	0.0314964	0.0236538	0.0181493	0.0210043	0.0220953	0.0203589	0.0240715	0.0315924	0.0243	0.0398768	0.0144819	0	0.0290947	0.00572777	0.0253002	0.0337366	0.0159781	0.0208291	0.00421204	0.047266	0.0275126	0.0451308	0.0783871	0.0585484	0.0286276	0.0545718	0.0510842	0.0393569	0.0411492	0.0232508
TMEM234	0.026578	0.0261414	0.0371007	0.0212623	0.0150015	0.0183258	0.0187061	0.0240659	0.00840334	0.0256276	0.0324245	0.0306733	0.0293591	0.0351118	0.0417284	0.023897	0.0321916	0.0177148	0.0317761	0.0234394	0.0266814	0.0338852	0.0272165	0.0232691	0.0296023	0.0225331	0.0225674	0.0499603	0.0229505	0.0284874	0.0333576	0.0251508	0.0313021	0.0315572	0.0495465	0.022404
EIF3I	0.024142	0.0223774	0.0245276	0.0232581	0.0265436	0.0331995	0.0336344	0.0312116	0.0279043	0.0273105	0.024825	0.028412	0.0266263	0.0295393	0.0266386	0.0234531	0.0270511	0.0385395	0.0238791	0.0252403	0.0245686	0.0234936	0.0216699	0.0254999	0.0244616	0.0236951	0.0369955	0.0361286	0.0280193	0.0274843	0.0290156	0.0215579	0.0338638	0.0360593	0.0384535	0.0207203
HDAC1	0.0120022	0.00712481	0.00737833	0.0137235	0.0333614	0.0428358	0.0518524	0.0358916	0.0470462	0.0179755	0.0177159	0.0155199	0.0148014	0.00459337	0.00689106	0.0189253	0.0328946	0.0114889	0.0205531	0.0256284	0.0110552	0.0130613	0.0251172	0.0127846	0.0316568	0.0268822	0.0488396	0.039392	0.0457143	0.0537327	0.0461283	0.0320685	0.0519165	0.051085	0.0437506	0.0286114
MARCKSL1	0.0276484	0.025904	0.0350997	0.0283313	0.03042	0.0294138	0.0224592	0.0263153	0.0264633	0.0299583	0.0311954	0.035734	0.0345047	0.0317146	0.0302927	0.0357424	0.0362304	0.0347924	0.0365384	0.0309344	0.0339974	0.0365873	0.0307385	0.0336441	0.00630861	0.0198921	0.0204209	0.0405655	0.0178015	0.0132946	0.0255313	0.0185561	0.0198906	0.0196722	0.024274	0.0191324
FAM229A	0.017214	0.0265186	0.0248959	0.0475745	0.017274	0.0122957	0.0306701	0.025639	0.0324201	0.0992478	0.035995	0.0217446	0.031398	0.0273076	0.0364565	0.0101406	0.020613	0	0.00736892	0.0156254	0.0463891	0.0298453	0.00914437	0.0432136	0.0216805	0.0179837	0.0528009	0.0430581	0.00627228	0.0217516	0.0107175	0.00523143	0.0515617	0.0712442	0.0187936	0.00991275
BSDC1	0.0426411	0.042667	0.0404866	0.037235	0.031531	0.027312	0.0123397	0.0249803	0.0253523	0.0336926	0.0464052	0.0310263	0.0348911	0.0280716	0.0316894	0.0354123	0.0323442	0.0164868	0.0332723	0.0309455	0.0316103	0.0382044	0.0375851	0.0336985	0.0117702	0.0217471	0.0181389	0.0228323	0.0131259	0.0151534	0.016842	0.01652	0.022904	0.0233245	0.0234153	0.0143456
ZBTB8B	0.0430831	0.0665365	0.0839462	0.0173523	0.00522386	0.0144533	0.034642	0.0315139	0.0443578	0.0447061	0.0277662	0.0113039	0.0117211	0.00361914	0.0171541	0.0251097	0.0195628	0	0.012652	0.00822516	0.0584918	0.0367081	0.0224983	0.0538537	0.00550961	0.0107636	0.0344997	0.103241	0.0232273	0.0297518	0.00821916	0.00611924	0.0321304	0.0275291	0.0233633	0.00116421
ZBTB8A	0.036039	0.0414751	0.0355562	0.0264008	0.0246173	0.0262229	0.0282921	0.0308212	0.0382455	0.0301118	0.0438607	0.0233659	0.0333091	0.023945	0.0277184	0.0414468	0.0336824	0.00794779	0.036946	0.0352837	0.0279072	0.0378467	0.0391784	0.0387065	0.00594157	0.0276051	0.0196848	0.0152912	0.0211083	0.0231728	0.0151081	0.0304935	0.0158686	0.0185322	0.0182185	0.0200486
ZBTB8OS	0.0220578	0.0240198	0.0176663	0.0189794	0.0286337	0.0405921	0.0332362	0.0346722	0.0385519	0.037451	0.0186898	0.0213975	0.0271742	0.0234951	0.0203474	0.031784	0.0316118	0.00417852	0.0290059	0.0213369	0.02908	0.026137	0.0278424	0.0254533	0.0360147	0.0260482	0.0288783	0.0340155	0.0378778	0.0280266	0.034362	0.0280054	0.029331	0.0310275	0.0311122	0.0219066
RBBP4	0.0242246	0.0235213	0.0250799	0.0232347	0.0258168	0.0324838	0.0410056	0.0416411	0.0434949	0.0321128	0.0278889	0.0297808	0.0288477	0.0276573	0.0268548	0.0303539	0.0341264	0.0211609	0.0256908	0.0243287	0.0254235	0.0264824	0.0209449	0.0238707	0.0113148	0.0432012	0.0275251	0.021224	0.0396354	0.03007	0.0222309	0.0275675	0.0221838	0.0270398	0.0225167	0.0194639
SYNC	0.0272125	0.0339801	0.0376139	0.0218547	0.0193434	0.0206566	0.0248554	0.0304296	0.0397846	0.0239731	0.037411	0.0379202	0.0316759	0.0407042	0.0407601	0.0384228	0.026687	0.0145904	0.0281314	0.0215391	0.0362619	0.0356522	0.0221667	0.0369024	0.00990011	0.0323992	0.0277946	0.0246497	0.0267015	0.0251083	0.0233331	0.0177211	0.0199671	0.0289643	0.020327	0.0146046
KIAA1522	0.0359061	0.0530095	0.0529813	0.0472329	0.0407652	0.0190492	0.0137257	0.00321167	0.019882	0.019083	0.0470458	0.0387749	0.0373219	0.0443124	0.0440797	0.0345145	0.0240406	0.0198439	0.0416523	0.0283289	0.040333	0.051958	0.0476487	0.0460141	0.00443904	0.0184194	0.012567	0.0183833	0.0098733	0.00328339	0.0133004	0.0111938	0.0118202	0.0187065	0.0176201	0.00967842
YARS	0.0149729	0.0160758	0.0253563	0.0140417	0.0185195	0.0214429	0.0317717	0.024303	0.0323945	0.0199741	0.0220208	0.0301898	0.0237441	0.0351976	0.0253011	0.0213998	0.0189335	0.0466048	0.0187983	0.0212169	0.0395558	0.0231966	0.013193	0.0220627	0.0193978	0.0388191	0.0343499	0.0493435	0.0515789	0.0455122	0.0271908	0.0263814	0.0303688	0.0388612	0.0355937	0.0223355
S100PBP	0.0223118	0.0214561	0.0272637	0.0225273	0.0283236	0.0281123	0.0400256	0.0300707	0.0643275	0.0229603	0.0193903	0.0215262	0.0215193	0.0244137	0.0152908	0.0188813	0.025368	0.0167825	0.023695	0.0237079	0.0231193	0.0161662	0.0306299	0.0251754	0.0248334	0.0397998	0.038814	0.0310063	0.0451921	0.0434331	0.0238553	0.03225	0.0231254	0.0361483	0.0264137	0.0220841
FNDC5	0.034194	0.0173257	0.0177809	0.07894	0.0840465	0.0233167	0.0153326	0.0427021	0.0357328	0.0814641	0.0447754	0.00341538	0.00413807	0.0116265	0.00422736	0.00690299	0.0234785	0	0.0827279	0.106117	0.0121159	0.0441915	0.101787	0.0398301	0.00416956	0.0145363	0.00450872	0.0192075	0.00903281	0.00450756	0.00393716	0.00356796	0.0021601	0.00759851	0.00352745	0.00707725
HPCA	0.0241531	0.0216468	0.00975126	0.0361686	0.038069	0.033278	0.0356963	0.060718	0.043524	0.0859265	0.0445788	0.0155541	0.0284734	0.00635159	0.0595396	0.0285146	0.0256423	0.0158397	0.00983743	0.0302346	0.0185305	0.00909887	0.0072308	0.0408125	0.00136795	0.0349105	0.026437	0.0307339	0.0397803	0.0246561	0.0248847	0.0185647	0.0199034	0.0181996	0.0115014	0.0198901
TMEM54	0.0213322	0.00607961	0	0.00596602	0	0.0217421	0.128242	0.107313	0.0780362	0	0.00585501	0	0	0	0	0	0.0172677	0	0.00999941	0.00793353	0.00669937	0	0	0	0	0.0380917	0.0241326	0.162239	0.133815	0.032572	0.056247	0.015289	0.0293215	0.0659653	0.00897256	0.0168881
RNF19B	0.0284259	0.0379296	0.052139	0.0350786	0.0169072	0.0243316	0.015319	0	0.0375877	0.014075	0.0284518	0.0440724	0.0450147	0.0248444	0.065165	0.0591978	0.0212434	0	0.0328898	0.0294829	0.0347833	0.0542445	0.0156361	0.0416095	0.0352639	0.020798	0.0115479	0.0251272	0.023005	0.0120511	0.0250606	0.024583	0.0246173	0.0124922	0.00527136	0.0217532
AK2	0.011454	0.0148125	0.0102768	0.0144646	0.0231183	0.031575	0.0554445	0.0336315	0.0497284	0.0339229	0.014606	0.017925	0.0201015	0.0162366	0.0117915	0.0207229	0.0223731	0.0286885	0.015052	0.0159187	0.0156076	0.01505	0.0229188	0.0134019	0.0483341	0.0343813	0.0440317	0.0340629	0.0552076	0.0470012	0.0292666	0.0376314	0.0371528	0.0373638	0.0395869	0.0271576
ADC	0.0168028	0.00886349	0.00787329	0.00225936	0.00913358	0.0171784	0.0299452	0.0174426	0.0112328	0.0237588	0.0135197	0.032852	0.039505	0.0298188	0.0438945	0.0376127	0.0175609	0	0.0130543	0.00703276	0.0265463	0.0154669	0.0186105	0.0469906	0.140596	0.00601147	0.024829	0.00747609	0.0116425	0.0232532	0.0277053	0.00535828	0.0590076	0.0999161	0.094733	0.0125163
TRIM62	0.0601211	0.0594547	0.0708944	0.0315979	0.0523604	0.0259171	0.0293903	0.0208937	0.00470424	0.0121208	0.0491552	0.0276788	0.0446346	0.00737935	0.0368244	0.0098715	0.00922994	0.0304048	0.0827129	0.0458029	0.0218896	0.0611204	0.0448026	0.0442008	0.00207531	0.0159049	0.00931037	0.0175813	0.00826108	0.00521784	0.0170211	0.00952951	0.00693435	0.00837864	0.00652498	0.0100981
ZNF362	0.02884	0.0376911	0.0458935	0.023247	0.0208315	0.0235105	0.0179321	0.0244669	0.0156044	0.027629	0.0330028	0.0270928	0.0414876	0.0375424	0.0435981	0.0445713	0.022702	0.0122125	0.0340969	0.0290177	0.033531	0.0436454	0.0347435	0.0314098	0.0195156	0.0243241	0.0200914	0.0256241	0.0211627	0.0224273	0.0219771	0.0232017	0.020244	0.0189892	0.0199952	0.0281479
PHC2	0.0216917	0.0259455	0.0316062	0.018163	0.0313705	0.0352053	0.0312675	0.0236892	0.0317082	0.0137438	0.0309343	0.0465875	0.0354229	0.0462582	0.037109	0.0381038	0.0372145	0.0217953	0.0320109	0.0263736	0.0400607	0.0243506	0.0230165	0.0354105	0.0231241	0.0278553	0.0207102	0.0284513	0.0216878	0.0187053	0.020536	0.0216604	0.0197352	0.0171913	0.0212626	0.0200411
ZSCAN20	0.0429825	0.0323407	0.0128972	0.0306357	0.0456564	0.0438284	0.0474434	0.0290878	0.0158622	0.0608613	0.0597916	0.0226981	0.0334209	0.00636469	0.00530268	0.0383532	0.0326814	0	0.0242166	0.0286817	0.0110325	0.0378465	0.0503668	0.0126179	0	0.0288194	0.0283374	0.00934676	0.0155913	0.0217015	0.0284517	0.0295767	0.0309571	0.0212711	0.0237588	0.0372179
CSMD2	0.035075	0.0470594	0.0539042	0.0273798	0.00871737	0.0166441	0.0170866	0.00816007	0.0186054	0.0124272	0.0296782	0.0194539	0.0117017	0.030625	0.0444507	0.0229703	0.00909762	0	0.015334	0.00746601	0.0659925	0.0223639	0.00916151	0.0515365	0.00901153	0.0172782	0.0383507	0.125328	0.0173973	0.0479743	0.00761654	0.00629242	0.0179751	0.0409442	0.0708978	0.016043
C1orf94	0.0385686	0.0338565	0.0184516	0.0770734	0	0.0413487	0.0553686	0	0	0	0.01341	0.00440738	0.00727475	0.00395564	0	0	0.00969763	0	0.00940897	0.00291621	0.00473883	0.00572159	0.0107326	0	0	0.0268767	0.0383925	0.0672548	0.0609577	0.0650124	0.0463933	0.0411985	0.127803	0.0443891	0.0961032	0.0486879
SMIM12	0.0161133	0.0208712	0.0234454	0.0169441	0.0272756	0.0255339	0.0337322	0.0325024	0.019631	0.0188678	0.0227783	0.0255968	0.0235891	0.0275635	0.0216409	0.0232713	0.024786	0.0146582	0.0204318	0.0225927	0.0265142	0.0322594	0.0250694	0.0309977	0.0667695	0.0233129	0.0292957	0.0492714	0.0273427	0.0321283	0.0298717	0.0254271	0.0386616	0.0364157	0.040264	0.0245732
GJA4	0	0	0	0	0	0	0	0	0	0	0	0	0	0	0	0	0	0	0	0	0	0	0	0	1	0	0	0	0	0	0	0	0	0	0	0
DLGAP3	0.010628	0.0187901	0.0280731	0.00728546	0.021677	0.0250902	0.0348377	0.0308889	0.0592409	0	0.0150356	0.0210835	0.0395161	0.0410923	0.0188468	0.0367891	0	0.0484536	0.018128	0.0172988	0.0437473	0.0481968	0.0220371	0.0554431	0.0989133	0.0179987	0.0119732	0.0738785	0.0401781	0.0148127	0.0177618	0.011938	0.0221491	0.00574491	0.0142154	0.00825672
RP11-244H3.4	0	0.00794704	0.011574	0	0	0.0196292	0.131008	0	0	0	0	0	0.0271768	0.0206606	0	0.0734461	0	0	0.00424364	0	0.0190832	0.00643216	0	0.019973	0.265028	0.0125531	0.0612968	0.0789877	0	0.0289585	0	0	0.0375204	0.134346	0.0401353	0
ZMYM6	0.0316658	0.0295837	0.0322778	0.0244572	0.0306872	0.0246041	0.0129718	0.0238	0.0161422	0.0217959	0.0320815	0.034234	0.0275621	0.0358131	0.0340654	0.046253	0.0232728	0.011579	0.0304071	0.0229623	0.037123	0.0375363	0.0365575	0.0296006	0.0260626	0.0154268	0.0213993	0.0477014	0.0226371	0.0208132	0.02113	0.0266562	0.0333805	0.0271148	0.0230273	0.0276176
ZMYM1	0.0129786	0.019916	0.0188339	0.0173686	0.0188586	0.0133619	0.0182667	0.0163255	0.0222313	0.0285647	0.0244046	0.026984	0.0121854	0.0252666	0.0228864	0.0183159	0.0227006	0.0429017	0.0173929	0.0204983	0.0337697	0.0351322	0.0251172	0.0293949	0.0190467	0.023572	0.0233424	0.0289187	0.0236906	0.0389585	0.0430288	0.0628485	0.0323847	0.0332169	0.0319851	0.0953508
SFPQ	0.0244608	0.0269453	0.0254271	0.0243075	0.0333651	0.0344158	0.0255845	0.031242	0.0311282	0.0282487	0.0274089	0.0273403	0.025682	0.0261733	0.0231734	0.0266105	0.0331325	0.0195983	0.0251506	0.0254418	0.0268466	0.0260618	0.0253349	0.024897	0.00966216	0.032155	0.0221362	0.0243624	0.0309861	0.0290034	0.0470375	0.0364639	0.020899	0.0254437	0.0207287	0.0531452
ZMYM4	0.0197343	0.0185548	0.0194859	0.0186986	0.02723	0.0312513	0.029004	0.0294252	0.0183704	0.0443283	0.0179255	0.0373155	0.0330986	0.0361368	0.0285562	0.0254515	0.0347039	0.0141702	0.0229554	0.0238561	0.0460788	0.0268629	0.0129667	0.0243737	0.0140174	0.025634	0.0283863	0.0262917	0.0256159	0.0350086	0.0309207	0.0241661	0.0489382	0.0408824	0.0351966	0.0244076
KIAA0319L	0.0280764	0.0376994	0.0225344	0.0218993	0.027755	0.0285619	0.0183587	0.0114339	0.0223687	0.00788063	0.0239908	0.0324556	0.038485	0.0253215	0.032624	0.0459288	0.0153732	0.00662317	0.0420341	0.0333089	0.0349883	0.0437876	0.0648562	0.0367709	0.015813	0.025223	0.0282697	0.028012	0.019655	0.0231781	0.0209985	0.0219226	0.0268399	0.0328909	0.0344696	0.019611
NCDN	0.0172613	0.0146574	0.0394189	0.0141584	0.0258942	0.0246504	0.00766672	0.00235715	0.0122721	0.00497936	0.0111288	0.0531128	0.0451225	0.0667512	0.0629074	0.0522022	0.0184288	0.0149893	0.0280478	0.0152884	0.0745824	0.0477581	0.0261156	0.0526843	0.0163695	0.00937062	0.0255483	0.0466071	0.00946037	0.0155943	0.01519	0.0140569	0.0379958	0.0200751	0.0448283	0.0124684
PSMB2	0.0196647	0.0176306	0.020108	0.0202596	0.0300861	0.0427692	0.0479213	0.0343989	0.0400408	0.0305532	0.0232459	0.0221301	0.0223171	0.0201798	0.0164147	0.0224085	0.0291853	0.0222661	0.0213676	0.0225003	0.0225222	0.0203007	0.0193519	0.0216798	0.0191608	0.0332861	0.0347735	0.0306262	0.0454383	0.0347767	0.03908	0.0350789	0.0283803	0.0327707	0.0271208	0.0302053
C1orf216	0.0292572	0.0430209	0.0445009	0.0270941	0.0282539	0.0290636	0.0211874	0.0172971	0.0177157	0.0152478	0.0289324	0.0443187	0.0483961	0.0446897	0.048562	0.0331633	0.0280106	0.0412523	0.0434164	0.0263691	0.037749	0.0589449	0.0411735	0.0529104	0.00661163	0.010576	0.0180415	0.0309571	0.00756971	0.00780423	0.0139409	0.00997309	0.0129144	0.00963404	0.0109479	0.0105028
CLSPN	0.00243063	0.00249452	0.00181254	0.00259361	0.0105608	0.0291552	0.125725	0.0981313	0.124602	0.0107605	0.00245291	0.00458369	0.00377749	0.00312872	0.0028321	0.00469966	0.00701814	0	0.00328871	0.00400541	0.00561355	0.00471246	0.00339524	0.00362523	0.0138124	0.106124	0.0426646	0.0180523	0.141368	0.0769368	0.0200077	0.0545666	0.0142529	0.0234684	0.0151728	0.0121749
AGO4	0.0292186	0.0384979	0.0324186	0.0249391	0.0191008	0.0160834	0.00894546	0.0319979	0.020889	0.00942672	0.0313304	0.0520746	0.0499859	0.0243793	0.0408213	0.0473335	0.0199157	0	0.0309467	0.0353286	0.0402618	0.0322413	0.0272077	0.0568425	0.027964	0.0322239	0.0177534	0.0191504	0.0173772	0.0175907	0.0330115	0.0235088	0.0154559	0.0191319	0.0240614	0.0325841
AGO1	0.0256822	0.0256452	0.0274208	0.0334012	0.0398713	0.0268638	0.0173885	0.0235142	0.0279349	0.037727	0.0368264	0.0294624	0.0378342	0.0206159	0.0170177	0.0398907	0.0484758	0.0243321	0.037744	0.040434	0.0228922	0.0286705	0.0525732	0.0289845	0.00807105	0.0238776	0.02266	0.0215036	0.0155749	0.0164928	0.0240396	0.0194898	0.0190842	0.0293907	0.0272067	0.0214062
AGO3	0.0323319	0.0422403	0.0357567	0.0227333	0.0193188	0.0251711	0.01989	0.0250031	0.0197179	0.0317879	0.032769	0.0268625	0.0255228	0.0250909	0.0309061	0.0378168	0.0257367	0.00342542	0.0251539	0.0295495	0.0317159	0.0388581	0.036508	0.0396136	0.0180659	0.0246903	0.0252753	0.0281292	0.0196546	0.0251389	0.033807	0.0159929	0.0235826	0.0487197	0.0317695	0.0216941
TEKT2	0.0171697	0.013854	0.0212291	0.0144216	0.0124143	0.0159883	0.0111331	0.0168852	0.0276525	0	0.0099599	0.019337	0.0231643	0.0443691	0.0422741	0.0230541	0.0135265	0.0496429	0.00693713	0.00205342	0.0411022	0.0145696	0.00968213	0.0287914	0.0068429	0.0119747	0.0470663	0	0.0222162	0.0519323	0.0582371	0.0123716	0.132042	0.0541178	0.101864	0.022123
ADPRHL2	0.0253428	0.0280363	0.027073	0.0243807	0.0214303	0.0221166	0.0293084	0.0262303	0.0242264	0.0272035	0.0228174	0.0282241	0.0242176	0.0244783	0.0267394	0.028425	0.0296554	0.0342967	0.0250808	0.0212987	0.0240746	0.0288308	0.0344492	0.0312662	0.0249679	0.0266025	0.0279686	0.0367532	0.0326515	0.033367	0.0266113	0.0212748	0.0360442	0.0316043	0.0437941	0.0191583
COL8A2	0	0	0	0	0	0	0	0	0	0	0	0	0.0510619	0	0	0	0	0	0	0	0	0	0	0	0.948938	0	0	0	0	0	0	0	0	0	0	0
TRAPPC3	0.0174355	0.01743	0.0259741	0.0189193	0.0225846	0.0239812	0.019251	0.0265609	0.0186528	0.0143958	0.0212472	0.0407238	0.0373892	0.0444178	0.0369014	0.0324696	0.0259343	0.0488245	0.0196249	0.0206735	0.0390339	0.0327703	0.0119288	0.0231581	0.0411407	0.0184991	0.0211261	0.0390749	0.0190534	0.02389	0.0437314	0.0237037	0.0256538	0.0324027	0.0431291	0.0283124
MAP7D1	0.0291147	0.0290023	0.0306323	0.0304245	0.0288721	0.0272129	0.0234841	0.0288221	0.0252274	0.0260223	0.0334706	0.030301	0.0310609	0.0262161	0.0273793	0.0374261	0.0358094	0.0254712	0.0361174	0.0326762	0.0389676	0.0381684	0.035551	0.0407144	0.0188458	0.0246381	0.0176565	0.0252698	0.0205478	0.018556	0.0278001	0.0229531	0.0162063	0.0167236	0.018849	0.0238096
THRAP3	0.0236994	0.0267462	0.0267678	0.0242854	0.0251415	0.0252223	0.030463	0.0311931	0.0271179	0.0244147	0.0284585	0.0282226	0.0285185	0.0305088	0.0251494	0.0298538	0.0311881	0.0193373	0.0279498	0.0213655	0.0297623	0.0298357	0.0259792	0.027683	0.0180039	0.0307167	0.0255764	0.0295164	0.0331482	0.0342331	0.0315314	0.0297121	0.0305097	0.0289347	0.0311303	0.0281232
SH3D21	0.0129219	0	0.0251153	0.0368115	0	0	0	0.0351096	0	0	0	0.0143319	0.0156022	0.0497743	0.0319465	0.0732911	0	0	0.0392695	0.0146747	0.0232566	0.0102319	0	0.0376377	0.403665	0	0.0190979	0	0.0347557	0.00911266	0.012921	0	0.0198486	0.0122676	0.0563691	0.0119872
EVA1B	0.00861678	0	0	0	0	0.00746392	0	0	0	0	0	0	0.00688825	0	0.00703388	0	0	0	0.00233695	0	0	0	0.00999675	0	0.854865	0	0	0.01441	0	0.00301737	0.00508208	0	0.0219455	0.0223769	0.0359663	0
STK40	0.0200606	0.0312892	0.029132	0.0226936	0.0166954	0.0327929	0.0194707	0.0287366	0.0216701	0.0446305	0.0376579	0.0246757	0.0357453	0.0256642	0.0306048	0.0275304	0.0222547	0	0.0329128	0.0339039	0.0329128	0.0353285	0.035683	0.0289734	0.0407507	0.0233281	0.0322883	0.0242472	0.0206837	0.0248609	0.0416362	0.0239726	0.0300242	0.0279421	0.0220006	0.0172463
LSM10	0.016223	0.0209366	0.0288775	0.0198127	0.0132449	0.0226501	0.0299918	0.0266065	0.0276653	0.0147868	0.0167664	0.0192677	0.030614	0.0207408	0.0388797	0.0294475	0.0224292	0.015745	0.0192394	0.0192461	0.0438243	0.0300118	0.0179594	0.0374715	0.0737857	0.0186394	0.0302453	0.0541063	0.0219252	0.0270094	0.0344367	0.0199005	0.0345219	0.0416251	0.038851	0.0225156
OSCP1	0.0194404	0.0206432	0.0349067	0.022692	0.0198368	0.0311083	0.0153252	0.0161209	0.0244454	0.00327398	0.0178984	0.0353742	0.0436611	0.0312067	0.0496043	0.0450262	0.0252804	0	0.0157496	0.0179571	0.0322647	0.024154	0.0217576	0.0319005	0.0131872	0.0131903	0.0296649	0.0235788	0.0135225	0.0257716	0.0405432	0.0292452	0.0594122	0.0409712	0.0875265	0.0237585
MRPS15	0.0197355	0.0205625	0.0178303	0.0271522	0.0217361	0.0391706	0.0398954	0.0314872	0.028908	0.0270922	0.0170475	0.0254883	0.024372	0.0278579	0.0234073	0.0178253	0.0240355	0.0449991	0.0194574	0.0206493	0.0241975	0.0175225	0.0125439	0.0187291	0.0562774	0.024962	0.0362939	0.0230163	0.032693	0.0298928	0.0421662	0.0254303	0.0372421	0.0338011	0.0330545	0.0334675
CSF3R	0	0	0	0.00213241	0	0	0	0	0	0	0	0	0.00269636	0	0	0	0.00396088	0	0	0	0.00194386	0.002514	0	0	0.980079	0	0.00322423	0	0	0	0.00344884	0	0	0	0	0
GRIK3	0.00500544	0.00561832	0.017017	0.0142048	0.0575904	0.0316577	0.029895	0.0160687	0.0694391	0.008251	0.0284422	0.00933097	0.113754	0.00551526	0.0811134	0.036791	0.0402064	0	0.0205995	0.0244528	0.0446542	0.048543	0.0145344	0.0164776	0.00362126	0.0367678	0.0204199	0.0398079	0.0334142	0.0156407	0.0166072	0.0429817	0.0136783	0.00345364	0.00880808	0.0256366
LINC01137	0	0	0	0.0316012	0	0.0444382	0.0330253	0	0	0	0.0344773	0.020257	0.178945	0	0.227235	0.0351649	0.038344	0	0	0	0.0213719	0.0517794	0	0.042708	0.102935	0	0.0176694	0.0816119	0.00742615	0	0	0.010826	0	0.0201842	0	0
ZC3H12A	0	0	0	0	0.058988	0.066097	0.0875529	0	0.126717	0	0	0	0.0502132	0	0.039263	0	0.0944309	0	0	0	0	0	0	0	0.164793	0.0274101	0.0592419	0	0	0.0451932	0.136722	0	0	0	0.0433774	0
MEAF6	0.0261493	0.0239829	0.029506	0.0252005	0.0240444	0.0244997	0.0238519	0.0253715	0.0216408	0.0247043	0.0300762	0.0324451	0.0402989	0.035309	0.0365571	0.0363833	0.0313583	0.0384812	0.0271147	0.0249442	0.0457428	0.0337187	0.0235939	0.0273961	0.0170653	0.026998	0.0190285	0.0285323	0.0249909	0.0204769	0.0286755	0.0265609	0.0219105	0.0218191	0.0233911	0.0281802
SNIP1	0.037594	0.0271549	0.0390822	0.0272358	0.0269278	0.02285	0.0223458	0.016291	0.0321547	0	0.0337588	0.0276382	0.0384989	0.0272842	0.0418854	0.0374095	0.0175754	0.0143677	0.0335959	0.0259695	0.0386607	0.0419402	0.0475869	0.0404841	0.0118029	0.0239538	0.0119663	0.0159461	0.015925	0.0242198	0.03513	0.0282008	0.0172233	0.0314457	0.0334	0.0324947
DNALI1	0.00707553	0.00679616	0.0129225	0.0084916	0.00947699	0.0374675	0.0196163	0.0255206	0.0223015	0.0202201	0.0145865	0.0244007	0.0268467	0.0283066	0.0303487	0.0221909	0.0237877	0.0488585	0.00810934	0.00983713	0.0299442	0.0184237	0.00716455	0.0151749	0.0132924	0.0112987	0.0407003	0.0527033	0.0169119	0.034191	0.0600011	0.032089	0.0701451	0.0532863	0.0997391	0.0377731
GNL2	0.0192569	0.0198295	0.0180576	0.0170567	0.0186574	0.0390505	0.0505149	0.0359701	0.0372352	0.0261798	0.0232619	0.0324319	0.0268045	0.0302648	0.0278139	0.025833	0.0274582	0.0427245	0.0219918	0.0159978	0.0205273	0.0214546	0.0213924	0.0245391	0.0259016	0.0263243	0.0391213	0.0273599	0.0362433	0.0360492	0.0380515	0.0178506	0.0302658	0.0344546	0.0290671	0.0150065
RSPO1	0	0	0	0	0	0	0	0	0	0	0	0	0	0	0	0	0	0	0	0	0.00577102	0	0	0	0	0	0.00546973	0	0	0.0304773	0.0105375	0	0	0	0.947744	0
C1orf109	0.0236625	0.0255495	0.0243494	0.0212748	0.0206533	0.0315287	0.036546	0.0225972	0.0410824	0.0233836	0.0237797	0.015189	0.0216232	0.0175295	0.0356321	0.0314402	0.0237141	0	0.0234232	0.0202537	0.0282862	0.0208315	0.0225376	0.013293	0.00885312	0.0256412	0.0428721	0.0425909	0.0336825	0.0428672	0.0451451	0.0251929	0.0429492	0.0522947	0.037251	0.0324997
CDCA8	0.00274601	0.00142297	0.00202489	0.00138731	0.002765	0.00221422	0.0111518	0.0073796	0.0107677	0.00279202	0.00228661	0.00156651	0.00564272	0.00183536	0.00135424	0.00308633	0.00262762	0	0.00228678	0.00203196	0.00200039	0.0013057	0.000274692	0.00347436	0.00767691	0.0531501	0.0061944	0.00316668	0.0544764	0.0960269	0.110914	0.174105	0.00547649	0.00616371	0.00288384	0.405341
EPHA10	0	0.01509	0.0108555	0	0.0248477	0	0	0	0	0	0.00679309	0.0598712	0.112207	0.0794508	0.123582	0.0161779	0	0.115777	0.0322253	0.0248588	0.0726589	0.0345456	0.048175	0.0998231	0	0.00445939	0.00728648	0	0.0160193	0.0106053	0.0286629	0.0125639	0	0.0351021	0	0.00836099
MANEAL	0.0338396	0.0273621	0.0260096	0.0415124	0.0415809	0.0223978	0.0269172	0.0540187	0.0609082	0.024127	0.0296631	0.034064	0.0239114	0.0327533	0.0209725	0.0301212	0.0402409	0	0.0295135	0.0362647	0.0304546	0.0253337	0.0197541	0.0109453	0	0.0349369	0.0238984	0.0433801	0.0382526	0.0142141	0.0166299	0.0309736	0.0179034	0.0162415	0.0222531	0.0186506
YRDC	0.0122506	0.0136838	0.0205193	0.0132077	0.0300698	0.028956	0.031993	0.0102573	0.0247282	0.0167602	0.023192	0.024713	0.0191376	0.0356619	0.0262856	0.0347133	0.0120715	0	0.0206207	0.0196463	0.0437647	0.0237456	0.0106983	0.0379511	0.0283219	0.0171	0.0433707	0.0506277	0.0312114	0.0399742	0.0692668	0.0232007	0.0220188	0.0591291	0.0442815	0.0368698
C1orf122	0.0163739	0.0116857	0.0209392	0.0185976	0.0302911	0.0429574	0.0294333	0.0363494	0.0361215	0.02276	0.015547	0.0262505	0.0208405	0.0230341	0.0144159	0.0179468	0.0274272	0.0284776	0.0197249	0.0222968	0.029892	0.0211917	0.011409	0.0366184	0.0273581	0.0223871	0.0299411	0.0537369	0.0360738	0.0238675	0.0400268	0.0292363	0.0321502	0.0364075	0.0539171	0.0343163
MTF1	0.0423932	0.0355801	0.0261424	0.0290616	0.0260593	0.0157024	0.0144135	0.0261667	0.0034212	0.0294241	0.0413758	0.0296305	0.0345914	0.0183057	0.033144	0.0375692	0.018783	0.0238627	0.0364774	0.0293125	0.0236388	0.0325673	0.0387415	0.0457683	0.0231687	0.0299277	0.0202372	0.0202658	0.0204831	0.0305288	0.0382233	0.0224756	0.0275907	0.0279182	0.0208069	0.0262414
INPP5B	0.0277697	0.0319518	0.0224597	0.0353493	0.0162907	0.0156555	0.0249172	0.0598363	0.0243734	0.026447	0.0308819	0.0112752	0.0157683	0.0139749	0.03814	0.0426355	0.0357233	0	0.0210411	0.0262248	0.0242014	0.0282952	0.0240551	0.0286718	0.0125211	0.0369785	0.0275566	0.0616817	0.0427583	0.0366116	0.0175622	0.0335622	0.0341791	0.0284567	0.0228625	0.0193305
SF3A3	0.022938	0.0216363	0.0264054	0.0215134	0.0234165	0.0375999	0.0379597	0.0284435	0.033801	0.0205519	0.0254926	0.0214747	0.0287935	0.0247089	0.029504	0.033043	0.0274816	0.0307368	0.0230412	0.0217235	0.0261463	0.0253845	0.0211422	0.019256	0.0241786	0.030688	0.0360283	0.0256216	0.0348326	0.0322397	0.0356954	0.0273232	0.0308686	0.0357398	0.0315708	0.023019
FHL3	0.00430188	0.00323456	0.0233638	0.0245991	0.0385295	0.0309555	0.0288742	0.0268457	0.0550591	0.0181095	0.0183637	0.0167955	0.00849359	0.0230324	0.0445641	0.0153194	0.0210073	0.0400947	0.0286237	0.01924	0.0205217	0.0327631	0.0205256	0	0.136835	0.0162313	0.0212276	0.0454934	0.0206099	0.0393359	0.0319338	0.0158775	0.0308007	0.0349279	0.0320579	0.0114512
UTP11L	0.0245054	0.0211203	0.0247939	0.0309137	0.0270164	0.0290687	0.0352691	0.0334716	0.0296676	0.0381538	0.0246245	0.0281848	0.0281048	0.0230736	0.0278782	0.0229572	0.0253881	0.0511928	0.0253077	0.0246317	0.027427	0.0261474	0.0304044	0.0214776	0.0177605	0.0293464	0.0259118	0.0284199	0.0349479	0.0296249	0.0262797	0.0279679	0.0200352	0.0252627	0.0237265	0.0299366
POU3F1	0.00501363	0.00266565	0.00232698	0.00623286	0.0327194	0.0325948	0.0358985	0.0216749	0.0114344	0.00468179	0.00572736	0.2916	0.0180118	0.0187333	0.0257719	0.0175379	0.194026	0	0.00892901	0.00988073	0.0730085	0.0141279	0.0134738	0.00414963	0.00535051	0.0281479	0.00681715	0.00908863	0.0165383	0.00743849	0.00955447	0.0313743	0.00962576	0.00971059	0.00596815	0.0101648
RRAGC	0.026572	0.035088	0.024625	0.0315878	0.0324798	0.0230227	0.0190113	0.0256092	0.0151692	0.0241071	0.0323823	0.0232595	0.0311631	0.0300696	0.023769	0.0262161	0.0347512	0.0214729	0.0373488	0.0262323	0.0310225	0.0341496	0.0378702	0.0257697	0.0349426	0.0255546	0.0198046	0.0345158	0.0237639	0.0279242	0.0275469	0.0223848	0.0233053	0.029327	0.0306387	0.0275428
RP5-864K19.4	0.0179431	0.0455785	0.0359127	0	0.0660107	0.0164512	0.01802	0.0761682	0.0143083	0	0.0425037	0.0229413	0.0325856	0.0250837	0.0325863	0.0671507	0.0191122	0	0.023406	0.0545947	0.0218992	0.0542677	0.00540849	0.040489	0.0153509	0.00428527	0.040867	0	0.0405675	0.0184949	0.0257664	0.0167079	0.0521987	0.0185853	0.0143121	0.0204431
MYCBP	0.0032101	0.00712002	0.00788014	0.00468383	0.00942144	0.0249775	0.0633703	0.0367965	0.0326793	0.0315919	0.00494917	0.00916415	0.0112592	0.0245624	0.00870358	0.0121653	0.0176733	0	0.00683038	0.00588623	0.0153225	0.00643833	0.00843006	0.012796	0.0977266	0.0173197	0.0470645	0.034457	0.064446	0.0810845	0.0402893	0.0322387	0.0348413	0.0973957	0.0613094	0.0259158
AKIRIN1	0.0193174	0.0171936	0.0174919	0.0158126	0.0232147	0.0249295	0.0228689	0.0199041	0.0274206	0.0389135	0.0197893	0.0294163	0.02449	0.026256	0.0199223	0.024986	0.0274704	0.0426027	0.0235305	0.0238482	0.0389654	0.0279039	0.0195057	0.023543	0.023659	0.0223425	0.0281739	0.0406888	0.0240974	0.0297711	0.051263	0.0224185	0.0390782	0.0392945	0.0479895	0.0319269
NDUFS5	0.0245058	0.0222248	0.025778	0.0244921	0.027793	0.0357924	0.0333663	0.0329075	0.0288297	0.0320675	0.0277127	0.0274169	0.024449	0.0287584	0.0197432	0.0270858	0.0326426	0.0535782	0.029503	0.0252429	0.0260291	0.0282778	0.0256811	0.0273075	0.0211011	0.0236472	0.0278671	0.0285213	0.0246242	0.0225083	0.0310956	0.0241563	0.0244987	0.0286545	0.0283166	0.0238236
MACF1	0.0275689	0.0321392	0.0347002	0.031373	0.0299891	0.0220534	0.0154708	0.0250658	0.0317321	0.0298964	0.0365297	0.0403647	0.0368715	0.033421	0.0343805	0.0377575	0.0372308	0.0133009	0.0365677	0.0353916	0.0399723	0.0378963	0.0380865	0.0375765	0.0155595	0.0278406	0.0164157	0.021583	0.0167071	0.015729	0.0158822	0.0245172	0.0147377	0.018768	0.0165546	0.0203691
KIAA0754	0.0156196	0.0413895	0.0400488	0.0238931	0.023508	0.0154849	0.00292465	0.0264588	0.026123	0	0.0452	0.0369912	0.0476382	0.0273533	0.0314596	0.0371567	0.0306306	0	0.0404655	0.0356025	0.0421985	0.0440923	0.0665841	0.0327679	0.0137721	0.0253997	0.0252825	0.0266462	0.0180814	0.0202386	0.0134661	0.0362622	0.0256397	0.00686378	0.0245024	0.0302546
RP11-69E11.4	0.0420027	0.0447764	0.0211552	0.0247342	0.00732842	0.0322888	0.0170514	0.0171155	0.0374651	0.0564842	0.0239225	0.0272703	0.0413065	0.0302394	0.0406578	0.0464094	0.0352261	0	0.0288206	0.0256131	0.0400867	0.0341027	0.0324702	0.0174987	0.0252479	0.0214213	0.0141657	0.0397376	0.0125903	0.0129723	0.0217545	0.0271908	0.0264346	0.0241139	0.0290068	0.0213383
PABPC4	0.0200175	0.0208122	0.023311	0.0221931	0.0232529	0.033008	0.0334162	0.0216619	0.0353996	0.0183173	0.020921	0.0245766	0.0252075	0.031068	0.0252306	0.02812	0.0201669	0.0319058	0.0231445	0.0214623	0.0315578	0.0252666	0.022164	0.0237009	0.0542809	0.0243546	0.0343143	0.0336954	0.0272652	0.0338503	0.03194	0.0251169	0.0306539	0.0388217	0.0360145	0.02381
HEYL	0	0	0	0	0	0.0159377	0	0	0	0	0	0	0	0	0.00441373	0	0	0	0	0	0.00767917	0.00966996	0	0	0.770582	0	0.0248048	0.0618927	0	0.00345802	0	0	0.00875588	0.0305881	0.0622182	0
HPCAL4	0.00300842	0.00548579	0.0520172	0	0	0.00257531	0	0	0	0	0.00802781	0.0540821	0.0445594	0.104293	0.0936825	0.0754844	0.00481005	0	0.000728796	0	0.268619	0.0481942	0.0135344	0.0541633	0	0.00809322	0.00610938	0	0.00216119	0.0177381	0.0115129	0.00612555	0.0287708	0.0303467	0.0487134	0.00716315
PPIE	0.0262183	0.0244058	0.0288327	0.0288642	0.0286219	0.0323173	0.0379229	0.0363196	0.0295332	0.0272686	0.0261752	0.0199644	0.0240922	0.019351	0.0205249	0.0245335	0.0289756	0.0156482	0.0210416	0.0236331	0.0176877	0.0236079	0.021226	0.0225622	0.0258999	0.0312586	0.0330223	0.0344232	0.0369661	0.038782	0.0289914	0.0277681	0.0370132	0.0356968	0.0382504	0.0226
BMP8B	0.00563985	0.00486103	0	0	0.0132446	0.0192515	0	0	0.0657156	0	0	0	0	0	0	0.0261262	0	0	0.00239367	0.00660297	0.00918046	0	0	0	0	0	0.0827117	0.467785	0.0196886	0.0449352	0.0213482	0.0082493	0.156698	0.0235461	0	0.0220221
TRIT1	0.0231253	0.0318521	0.0374614	0.0192075	0.0254025	0.0425166	0.0259062	0.022726	0.0161663	0.0199587	0.0231533	0.0287203	0.030714	0.0364417	0.0328629	0.034944	0.0261014	0.0314775	0.0212243	0.0211375	0.0330413	0.0258819	0.0255478	0.0269472	0.0150934	0.022087	0.0302506	0.0321476	0.025885	0.0293087	0.0495537	0.0145181	0.0334847	0.0279474	0.0315962	0.0256099
MYCL	0.00555776	0.0230196	0.0285658	0.0091427	0.0347156	0.129146	0.0321285	0.0372977	0.0358225	0.0407553	0.012373	0.0220123	0.01441	0.0390611	0.0431569	0.0225391	0.0251362	0.0126076	0.00220254	0.00841631	0.0306229	0.0087674	0.00102386	0.00796075	0.00297478	0.00705962	0.060769	0.0858732	0.0108786	0.00954297	0.0445537	0.0160718	0.00577028	0.0406499	0.0732894	0.0161256
MFSD2A	0.00506658	0.00517307	0.00567026	0.00389551	0.0133258	0.0724505	0.102642	0.0441354	0.108305	0.00828621	0.00375501	0.00835379	0.00358125	0.0171951	0.00748246	0.00489457	0.00278102	0	0.00114846	0.00132339	0.0162631	0.00392915	0.000659765	0.0059015	0.119152	0.0349175	0.052681	0.080469	0.0567086	0.0323113	0.036835	0.0296719	0.0122911	0.0464611	0.0373372	0.0149447
CAP1	0.0244645	0.0214253	0.0188712	0.0254758	0.0306117	0.0301144	0.0244235	0.040306	0.0308202	0.033971	0.0244278	0.0264188	0.0236422	0.0230372	0.0173867	0.0247347	0.0339466	0.0143232	0.0228296	0.0249966	0.024201	0.0218769	0.0194877	0.0252262	0.0712962	0.0281446	0.0224716	0.0300187	0.0297269	0.0278743	0.0369601	0.0290347	0.0221654	0.0307294	0.03249	0.0320692
PPT1	0.0156963	0.0166944	0.0172183	0.0108262	0.0159904	0.0212154	0.0288058	0.0196823	0.0237122	0.017718	0.0166554	0.013793	0.0124926	0.0153861	0.0127129	0.0124871	0.0156967	0.0142921	0.0117196	0.0146256	0.0192279	0.0148123	0.0142462	0.0188073	0.156684	0.016807	0.045807	0.0457868	0.0260261	0.0476088	0.0400146	0.0196703	0.0562537	0.0621232	0.0660082	0.0226963
RLF	0.0187505	0.0274458	0.0243057	0.0168521	0.012988	0.0286052	0.020754	0.0128128	0.0241422	0.014051	0.0238371	0.0382378	0.0407262	0.0411342	0.0316682	0.0324969	0.0255399	0.0185883	0.0245903	0.0254347	0.0446073	0.0273012	0.0229154	0.026933	0.0275095	0.0230542	0.0279097	0.0413616	0.0254599	0.0360519	0.0378761	0.0183865	0.0384573	0.0370974	0.0368422	0.0252761
RP1-39G22.7	0.017639	0.0243908	0.0359429	0.0110985	0.0123673	0.0268006	0.0251761	0.0174268	0.0254588	0.015364	0.0216704	0.0414013	0.0347977	0.037175	0.0355373	0.0395454	0.0219589	0.0516588	0.0226209	0.0137635	0.0492802	0.0411707	0.0176765	0.0391585	0.00457432	0.014793	0.028248	0.0387232	0.0147851	0.0232794	0.043278	0.0149016	0.0360633	0.0413898	0.0384534	0.0224312
ZMPSTE24	0.0276357	0.0337042	0.0318515	0.0151929	0.0162185	0.0342842	0.0281856	0.0288699	0.01588	0.0343784	0.0199507	0.022984	0.0256606	0.0252291	0.0215836	0.025619	0.0264065	0.0308236	0.0246918	0.0156366	0.0242736	0.0285838	0.0168903	0.0289184	0.0467595	0.0181613	0.0261257	0.042895	0.0266899	0.0295134	0.0398959	0.0256905	0.0299061	0.0404127	0.0375094	0.0329879
COL9A2	0.0185934	0.0134416	0.0169684	0.0139442	0.0172853	0.0117957	0.0199101	0.0173774	0.0273767	0.0287644	0.0140074	0.0348131	0.0431118	0.0221724	0.0467683	0.0313052	0.0250979	0.0277386	0.010793	0.0243655	0.0901494	0.0136152	0.0143889	0.0316635	0.0124252	0.011736	0.00888696	0.120871	0.00764367	0.00840477	0.0107409	0.0147486	0.0133068	0.0090752	0.154101	0.0126131
SMAP2	0.0202112	0.0224319	0.0283511	0.0213904	0.027935	0.017067	0.00866106	0.0140033	0.0239092	0.00834486	0.0249014	0.0505021	0.0445525	0.055993	0.0494593	0.0372914	0.0246644	0.0122762	0.0312099	0.0185427	0.0495734	0.0333181	0.0216514	0.0361036	0.0984441	0.0204158	0.0136647	0.0526773	0.0215688	0.0153515	0.0166189	0.0221446	0.0127317	0.0158764	0.0136383	0.0145233
ZFP69B	0.0305265	0.0372512	0.0291963	0.0340073	0.0206015	0.024527	0.0106561	0.0201216	0.0160629	0.010526	0.0346618	0.0668874	0.0606592	0.0540617	0.0721523	0.0390031	0.026674	0.0503987	0.0266485	0.0254037	0.0462939	0.0318797	0.0314122	0.0213325	0.0018821	0.0216402	0.0160287	0.0187013	0.0145163	0.0135858	0.0162079	0.0259738	0.0186062	0.00952867	0.00894764	0.0134362
ZFP69	0.0224339	0.0222137	0.0249746	0.019507	0.0333011	0.0247672	0.0148852	0.0330337	0.0292285	0.0372508	0.0283629	0.0241789	0.0275237	0.0307715	0.0117114	0.0301032	0.0223417	0.0374651	0.0380384	0.0187386	0.0205417	0.0368211	0.0392224	0.0220254	0.00518299	0.0216896	0.0333175	0.0640212	0.0402102	0.0272555	0.0261856	0.0198143	0.0324574	0.0311469	0.027966	0.0213114
RP11-656D10.3	0.011297	0.0223978	0.0496721	0.038697	0.0409762	0.0582219	0.0188122	0	0.141383	0	0	0.0166173	0.0617872	0.00816375	0.0521447	0.0116525	0.0176491	0	0.0149387	0.0158689	0.030335	0	0.026868	0	0.0196531	0.00724064	0.0373451	0.0325637	0.0252374	0.0200341	0.0846473	0.0313728	0	0.0842621	0	0.0201608
EXO5	0.0282817	0.0243162	0.0319195	0.0240003	0.0248441	0.0273173	0.0342666	0.0312256	0.0371773	0.0398563	0.0256694	0.0294561	0.0363395	0.0387904	0.0338214	0.0475141	0.0173567	0.0231473	0.0282063	0.021271	0.0256162	0.0411183	0.0209118	0.0319761	0.0194466	0.0475524	0.0179377	0.0076331	0.0337802	0.028177	0.0224964	0.0226221	0.00898855	0.0232251	0.0269482	0.016793
ZNF684	0.0160299	0.0270279	0.0167805	0.0159054	0.0248373	0.0306298	0.0230242	0.0219371	0.0295879	0.0302168	0.0278081	0.0366773	0.0372229	0.0427649	0.0526668	0.0306495	0.0239199	0	0.0290734	0.0207521	0.0268614	0.0311767	0.0216229	0.0292519	0.0193972	0.0186813	0.0351044	0.0299575	0.0199822	0.0317992	0.0358918	0.0449892	0.0296468	0.0306348	0.0337592	0.0237316
RIMS3	0.0217901	0.0312379	0.0415239	0.0305252	0.0284257	0.0875748	0.0455082	0.0299637	0.0258425	0.0455392	0.0289082	0.0178405	0.0408937	0.0395476	0.0269141	0.0472403	0.0372926	0.0272663	0.0129032	0.00901493	0.0391409	0.0398606	0.0158953	0.0223943	0.0195562	0.0226652	0.0101753	0.0199849	0.0328405	0.0105246	0.00896422	0.0280303	0.0142401	0.009419	0.0102038	0.0203524
NFYC-AS1	0.0288757	0.0241126	0.0390382	0.0558014	0.0208801	0.00773998	0.0159956	0.0133022	0.0405151	0.0215474	0.0255713	0.0229767	0.0376703	0.0309539	0.0496003	0.0141634	0.0308602	0	0.0333098	0.0106086	0.0545505	0.0314502	0.00776247	0.0130627	0.00605022	0.0225204	0.0299077	0.012905	0.0415867	0.0252447	0.0498762	0.0462152	0.0624182	0.0149352	0.0301523	0.0278395
NFYC	0.0221869	0.0240444	0.0302551	0.0223826	0.026639	0.0252522	0.0240832	0.0208231	0.0268684	0.0222178	0.0299367	0.0303595	0.0341861	0.0240472	0.0408716	0.0320742	0.0268434	0.0238569	0.0199773	0.01817	0.0292986	0.0284393	0.0174371	0.0257994	0.0237342	0.0295451	0.0243385	0.024524	0.0350418	0.0326561	0.0331707	0.0391134	0.0326797	0.0243295	0.0289239	0.045893
CITED4	0.00112764	0	0.010293	0.00530001	0.0287391	0.0413605	0.0340788	0	0	0	0.00419527	0.00675189	0.00194806	0.0138564	0.00629404	0.00449081	0.00344149	0	0.00391034	0.00944009	0.058	0.00138802	0	0.0104971	0.319497	0.00754685	0.0326278	0.0404287	0.0117493	0.0205929	0.0405103	0.0162135	0.106276	0.054889	0.0884091	0.016147
CTPS1	0.00766233	0.00705398	0.0105729	0.00739935	0.0119556	0.0393892	0.077245	0.0472191	0.0750152	0.00901619	0.00821248	0.0224151	0.0203106	0.0311126	0.0187628	0.0135725	0.0203587	0.0451651	0.00950574	0.00785383	0.0332273	0.0161057	0.00390369	0.01083	0.0142229	0.0490329	0.0468288	0.027385	0.084613	0.0576543	0.0287671	0.0324805	0.0243177	0.034381	0.0301549	0.016297
SCMH1	0.0269969	0.0292448	0.0284155	0.0208082	0.0179708	0.0264236	0.0238689	0.0291394	0.0269339	0.0110882	0.0271706	0.0336804	0.0391305	0.0272138	0.0376431	0.0365293	0.0274401	0.042644	0.0344543	0.0180962	0.0221984	0.0325731	0.031392	0.0389345	0.0142726	0.0315028	0.0234131	0.0146923	0.0413878	0.0387896	0.0190153	0.0387052	0.0228353	0.0176841	0.0155571	0.0321541
FOXO6	0.0389478	0.0433634	0.0246339	0.0318861	0.0303365	0.0492357	0.0385168	0.0354989	0.0214197	0.0143484	0.0232518	0.0208017	0.017768	0.0280192	0.0244981	0.0139161	0.0309348	0.0405106	0.0198903	0.0455702	0.0378675	0.0213863	0.0157695	0.0242498	0.0133772	0.0463643	0.0275322	0.00968576	0.0353102	0.0259738	0.0262065	0.0501859	0.0157374	0.0128343	0.0125553	0.0316162
EDN2	0	0	0	0	0	0	0	0	0	0	0.0541648	0.0316631	0.0203917	0	0	0.361302	0	0.463314	0	0.0145599	0	0	0	0	0	0	0.00966751	0	0	0	0	0	0.0259944	0	0.018942	0
HIVEP3	0.0377836	0.0616183	0.0533033	0.0321062	0.0181975	0.00339488	0.00275326	0.0188636	0.0218946	0	0.0338912	0.0427593	0.0434106	0.0304423	0.0590957	0.0508854	0.0214117	0.0361206	0.0563165	0.0282248	0.0349758	0.0832462	0.0661016	0.026492	0.058024	0.0104313	0.00643457	0.00469733	0.00359682	0.00616337	0.00076918	0.00657742	0.0120898	0.016088	0.011145	0.000694338
FOXJ3	0.0404229	0.0315794	0.0400952	0.021088	0.0336768	0.0337957	0.0157618	0.025083	0.0144641	0.0289876	0.0322277	0.039869	0.0326612	0.0322194	0.030542	0.0319869	0.0282509	0.00910054	0.0273787	0.0200805	0.0326386	0.038425	0.0307855	0.0417492	0.0114023	0.0306071	0.0211736	0.0419061	0.0292533	0.0257554	0.019752	0.0221351	0.0217035	0.0215562	0.0178744	0.0240115
RIMKLA	0.0498172	0.0568997	0.0349217	0.0368989	0.0401375	0.0234652	0.0219518	0.0411394	0.0366131	0.0335365	0.055931	0.0254715	0.0327066	0.0247879	0.0189932	0.0203383	0.0488583	0.0173599	0.0286312	0.0328221	0.0145917	0.0261952	0.0230108	0.0447963	0.00506311	0.0478273	0.0128349	0.00481641	0.0315419	0.00848053	0.0204122	0.031755	0.00757672	0.00908664	0.00377186	0.0269585
PPCS	0.0187561	0.0191742	0.0249501	0.0221477	0.0272199	0.0292839	0.0268286	0.0331472	0.0332396	0.0436324	0.0189194	0.0322261	0.0373285	0.0320443	0.0349908	0.0314405	0.0322848	0.0392248	0.0170226	0.0250806	0.0255967	0.0221458	0.0173291	0.0249483	0.0461713	0.0293942	0.0245588	0.0255465	0.0254442	0.0205528	0.0174621	0.0243736	0.0334067	0.0272395	0.0368147	0.0200736
CCDC30	0.0145931	0.0291183	0.0252591	0.0102887	0.0256421	0.0368148	0.0167419	0.017378	0.0134414	0.00756335	0.0248215	0.0298373	0.0263589	0.0610424	0.0484331	0.0224144	0.0241498	0	0.0150158	0.0188049	0.0644024	0.0193426	0.0150045	0.0369127	0.00631457	0.030164	0.0359026	0.0211928	0.0210518	0.0335076	0.0438004	0.019139	0.0603281	0.0355179	0.0704792	0.0192209
PPIH	0.0184592	0.0177243	0.0168029	0.0204802	0.023807	0.0373158	0.045421	0.0324799	0.0441392	0.0353626	0.0190678	0.0185306	0.0201305	0.0208009	0.0193421	0.0192714	0.0262856	0.0275306	0.0183282	0.0155827	0.0153329	0.0214487	0.0130022	0.0205899	0.0224319	0.038508	0.0389402	0.0319591	0.0460296	0.0443513	0.0429577	0.0409736	0.0296906	0.0344765	0.0282099	0.0342354
RP5-994D16.3	0.0222171	0.0537217	0.0469728	0.0417194	0.0226342	0.0119798	0	0	0.0424508	0	0.0437688	0.0199067	0.0512572	0.0414204	0.0145254	0.0433722	0.0462477	0	0.032774	0.0337409	0.043937	0.0486716	0.0145113	0.0256988	0	0.0245283	0.022238	0	0.0200219	0.0247638	0.0417783	0.0323778	0.0428181	0.0304193	0.0374894	0.0220374
YBX1	0.021474	0.0203276	0.0216138	0.0220089	0.0310258	0.0368524	0.0412041	0.0370513	0.0360053	0.0310269	0.0221057	0.0190796	0.0193841	0.0208257	0.0180187	0.0181016	0.0297419	0.0453502	0.023999	0.0223239	0.0211945	0.0260136	0.0190315	0.0259916	0.0160687	0.0400106	0.0316229	0.0239236	0.043313	0.0327658	0.0370677	0.0407377	0.0222517	0.0264992	0.0206526	0.0353346
CLDN19	0.0226061	0	0.0523265	0	0	0	0	0	0	0	0	0	0	0	0	0	0	0	0.0104138	0	0	0	0	0.0873579	0	0	0.0186796	0	0.0129639	0.0539705	0.0888507	0.0174932	0.12157	0.0557855	0.457982	0
LEPRE1	0.02864	0.0265275	0.0348333	0.0259251	0.0416317	0.0376508	0.0201143	0.0151621	0.0173095	0.0288131	0.0345584	0.0331931	0.026351	0.0191549	0.0270185	0.0256785	0.0290077	0	0.0342013	0.0357387	0.0325381	0.039617	0.0338516	0.0316217	0.0321797	0.0231631	0.02013	0.0207928	0.0174386	0.0194652	0.0413252	0.0282552	0.0315088	0.0222929	0.0383764	0.0259341
C1orf50	0.027612	0.0248062	0.0341523	0.0279365	0.0377711	0.0307715	0.0187664	0.019925	0.0268035	0.0477957	0.0249843	0.0281252	0.0248113	0.0289263	0.0295245	0.0345378	0.0282342	0.0487827	0.0340153	0.0313362	0.0309285	0.0379179	0.0334914	0.0359891	0.0171393	0.0185144	0.0219328	0.0213285	0.017897	0.0156268	0.0217281	0.0228222	0.0215353	0.0278591	0.0271953	0.0184763
CCDC23	0.0322342	0.0296114	0.0336633	0.0332626	0.0349752	0.0185917	0.0108199	0.0227483	0.0202252	0.026367	0.033203	0.0425653	0.041733	0.0433527	0.0356267	0.0365611	0.0306624	0.0485806	0.0391318	0.0389608	0.038612	0.0394449	0.0334425	0.0326433	0.0235641	0.0202477	0.0121585	0.00937316	0.0132218	0.0129737	0.0222263	0.0167517	0.0188513	0.0137126	0.0192819	0.0206184
ERMAP	0	0	0.00426742	0	0.00469054	0.0103334	0.0107115	0	0.0184773	0.0212971	0.0128044	0.00751111	0.00716534	0.0313543	0.00567849	0.0291171	0.00623571	0.121004	0.0174917	0.0129147	0.0270178	0.00875497	0.0228163	0.0346127	0.183743	0.0207626	0.0297749	0.0202652	0.0216546	0.0151699	0.0442555	0.00284871	0.0819101	0.0980272	0.0541165	0.013216
RP11-342M1.3	0	0	0	0	0	0	0.0821587	0	0	0	0	0	0	0	0	0	0	0	0	0	0.0406535	0	0	0	0.340708	0	0.0659829	0	0.0274187	0.099678	0	0	0.11338	0.126403	0.070941	0.0326759
ZNF691	0.0182604	0.01215	0.0220639	0.0092273	0.0141936	0.0250679	0.0274231	0.0413665	0.0184805	0.0212755	0.0199074	0.0245696	0.0243658	0.0237112	0.0186983	0.034436	0.011838	0.0354248	0.0196058	0.0201655	0.0302272	0.0271216	0.0258794	0.0179167	0.0586766	0.0186216	0.0443638	0.0683522	0.0200439	0.0319831	0.0265681	0.0134856	0.0525324	0.0593031	0.0521965	0.0104969
SLC2A1	0.00814813	0.00939365	0.0178425	0.00650151	0.0119047	0.0404523	0.0364681	0.0142358	0.0308022	0.021817	0.00937008	0.0236764	0.0217337	0.0267493	0.0241438	0.0225972	0.00726487	0.0361678	0.00789317	0.00761562	0.0323192	0.0142705	0.00644767	0.0124714	0.0578067	0.0140284	0.036279	0.0549597	0.0216124	0.0203087	0.0311057	0.0146319	0.0331651	0.0481658	0.211075	0.00657453
SLC2A1-AS1	0.0324119	0.0764235	0.0316529	0	0	0	0	0	0	0	0.0113794	0.0499484	0.11993	0.114035	0.0973978	0.0959784	0	0	0.0121024	0	0.00785947	0.0363958	0.093372	0.0605857	0	0.0171744	0.0282174	0.0510784	0.00841012	0	0	0	0	0	0.0556469	0
FAM183A	0	0.0104782	0	0	0.00495	0.00495014	0	0.00941491	0	0	0	0.00396852	0	0	0	0	0	0	0	0	0.00687814	0	0.0091731	0	0.0103682	0.00640379	0.0535914	0	0.00128826	0.0148293	0.0913004	0.00248407	0.281117	0.142276	0.342265	0.00426421
EBNA1BP2	0.0156053	0.0191913	0.0195821	0.0149987	0.0157143	0.0379069	0.0344064	0.0224129	0.0231801	0.0221331	0.0186826	0.0228776	0.0247657	0.033104	0.0285919	0.0344725	0.0214097	0.0364889	0.018453	0.018266	0.0258716	0.0231186	0.0189105	0.0235163	0.0203152	0.0232944	0.0429781	0.0341795	0.0282567	0.033804	0.0557677	0.0274018	0.0465487	0.0434422	0.0428984	0.0274533
WDR65	0.0177332	0	0	0	0	0	0	0	0.0710254	0	0	0	0	0.0249902	0	0.102338	0	0	0	0	0	0	0	0.0541155	0	0	0.0682487	0	0.0169065	0.058994	0.0675571	0	0.187351	0.0748143	0.255926	0
TIE1	0.0116534	0	0	0	0	0	0	0	0	0	0	0	0	0	0	0	0	0	0.0111178	0.0388614	0	0	0	0	0.907444	0	0	0	0.00827548	0	0	0	0	0	0.0226483	0
RP1-92O14.3	0	0	0	0	0	0	0	0	0	0	0	0	0	0	0	0	0	0	0.0146602	0.0259438	0	0	0	0	0.256154	0.0373704	0.0171243	0	0	0.0663841	0.0837519	0.0816833	0.0330186	0.0770811	0.036853	0.269975
CDC20	0.00174249	0.00187569	0.00157746	0.00187714	0.00348326	0.00318236	0.0056091	0.00319084	0.00414291	0.00351426	0.00155026	0.00194704	0.00226075	0.00261463	0.00181041	0.00179684	0.00338445	0.00256662	0.00171817	0.00151291	0.00159494	0.00173038	0.000601689	0.00104584	0.00618849	0.0211563	0.00463925	0.00536644	0.024307	0.0674488	0.199261	0.140209	0.00396463	0.00454376	0.00433179	0.462252
ELOVL1	0.0151758	0.00899074	0.00837437	0.0226884	0.0350231	0.0176364	0.0252862	0.0372611	0.0202937	0.024319	0.0208433	0.00513867	0.0091241	0.0085786	0.0108795	0.0105695	0.0179987	0	0.0174467	0.0191585	0.0114836	0.0223866	0.0142868	0.0205318	0.217201	0.0269203	0.0224491	0.0632644	0.0304165	0.03338	0.0252438	0.0367087	0.0391262	0.032357	0.034885	0.0345731
MED8	0.0286752	0.0257408	0.032761	0.0257744	0.0265273	0.0243295	0.0249912	0.0205531	0.0197684	0.0299387	0.0271673	0.0287164	0.0312387	0.0260944	0.0339091	0.0301883	0.0318375	0.0204123	0.0263655	0.0278692	0.0320907	0.033406	0.0272029	0.0363749	0.0389562	0.0304515	0.0212577	0.0250737	0.027717	0.0253685	0.0267968	0.0290046	0.0220702	0.0281251	0.02744	0.0258063
SZT2	0.0242759	0.0373578	0.0370467	0.0357405	0.0342939	0.0125433	0.0170991	0.018306	0.0219519	0.0451776	0.0392015	0.042676	0.0457901	0.0248672	0.0307888	0.0390977	0.0403653	0	0.0272336	0.0354401	0.0290278	0.0309541	0.0380185	0.039345	0.0209146	0.0242626	0.0134665	0.0371251	0.0180454	0.0132545	0.011862	0.0199423	0.0257414	0.0280145	0.0247985	0.0159743
HYI	0.0292955	0.0287439	0.0334762	0.0276721	0.0195355	0.0186989	0.0277002	0.0323319	0.0321008	0.0246611	0.0235902	0.0217452	0.017985	0.0188175	0.0231668	0.026963	0.0217052	0.0303536	0.0237202	0.0215063	0.0187669	0.0264101	0.0149864	0.0225225	0.0259137	0.0331506	0.0315067	0.0284431	0.0410869	0.0382098	0.0423398	0.0350616	0.0400578	0.0328675	0.0270742	0.0378335
PTPRF	0.02273	0.0248333	0.0264035	0.0160577	0.0113405	0.0155684	0.0245842	0.0215087	0.0265099	0.0215221	0.0344713	0.0399635	0.0242095	0.0569706	0.0369534	0.0369301	0.0263029	0.0150236	0.0176613	0.0108836	0.0410684	0.0303059	0.0160507	0.0265833	0.0113549	0.0187714	0.032655	0.0388136	0.0333318	0.0393651	0.0237355	0.0154981	0.0477259	0.0412461	0.0515954	0.0214706
KDM4A	0.0375336	0.0330224	0.0341511	0.0346484	0.0315756	0.021075	0.00941481	0.0218954	0.0210355	0.0478837	0.0371614	0.0322174	0.0317171	0.023348	0.0289323	0.0360929	0.0302548	0.0209963	0.0350156	0.0317499	0.0308863	0.0420712	0.0398967	0.0363359	0.0105308	0.0217966	0.0132107	0.0265428	0.0134791	0.0171332	0.0227289	0.0286417	0.0218058	0.016927	0.0214091	0.0368832
KDM4A-AS1	0.0139791	0.0245662	0.052338	0	0.0180228	0.0310884	0.100417	0	0.0125724	0	0.00665321	0.0261494	0.0127033	0.0122691	0.0351685	0.0527316	0	0	0.0382983	0.015037	0.0185994	0.0349822	0.0214052	0.0152366	0	0.0250003	0.0600786	0.0710276	0.0646458	0.0778561	0.0303166	0.0248968	0.0237146	0.00902661	0.0323746	0.038845
ST3GAL3	0.0303791	0.02596	0.0284544	0.0275343	0.0201146	0.00925722	0.0299069	0.0185666	0.0312726	0.0220682	0.0237397	0.0209839	0.0260097	0.0339584	0.0245432	0.03223	0.0207758	0.0710582	0.025213	0.0219113	0.0383671	0.0263747	0.023443	0.0247838	0.0118192	0.0296684	0.0269143	0.0217976	0.0357623	0.0417901	0.0256376	0.030265	0.0253017	0.026285	0.0296204	0.0382327
IPO13	0.0309592	0.0327507	0.0361647	0.0341589	0.0317275	0.0188075	0.0188214	0.0191918	0.0267378	0.0147481	0.0273583	0.0384812	0.0462593	0.03686	0.0565023	0.0335781	0.0293304	0.024987	0.0320468	0.0234298	0.0396989	0.034841	0.0308248	0.0340105	0.0192904	0.0181573	0.0189915	0.0187465	0.0176772	0.0212916	0.0169505	0.0157611	0.0273123	0.0264122	0.0330443	0.0140892
DPH2	0.0181922	0.0203004	0.0217857	0.0158531	0.0145448	0.039046	0.0401505	0.0264413	0.0343782	0.0258947	0.0176924	0.0347308	0.0326907	0.0393653	0.0284859	0.0148665	0.0183868	0.0177762	0.022101	0.0137515	0.0188461	0.021064	0.0173751	0.0219397	0.028349	0.015913	0.0529821	0.060602	0.0149442	0.0234774	0.0470081	0.00515781	0.0447586	0.0530475	0.0631457	0.0149557
ATP6V0B	0.0199288	0.0206918	0.0316315	0.0176922	0.019645	0.0255619	0.0221401	0.0232107	0.0215681	0.0184865	0.0222386	0.0342818	0.0341128	0.0426376	0.0405451	0.0357378	0.0227813	0.0342108	0.0222596	0.018576	0.045486	0.0312431	0.0160551	0.0369155	0.0823955	0.0194781	0.0208415	0.0487566	0.0235779	0.0199378	0.0257082	0.01841	0.0221517	0.0178215	0.0268309	0.0164525
B4GALT2	0.0154273	0.0186319	0.0222185	0.0138315	0.0161241	0.0193865	0.0318834	0.0210471	0.0190554	0.0231331	0.0193062	0.0392226	0.0252571	0.0417849	0.0293074	0.026015	0.00971515	0.0912826	0.0134175	0.0118277	0.0427989	0.0261475	0.0109228	0.0317233	0.0293561	0.0149076	0.0404102	0.0486809	0.0274266	0.0308855	0.0290644	0.0240566	0.0306374	0.0370147	0.0446703	0.0234222
CCDC24	0.0116551	0.0149421	0.0153979	0.00897154	0.00830073	0.0152332	0.0106591	0.018598	0.0247084	0.0279186	0.0103763	0.0484244	0.0343163	0.0778618	0.0569806	0.0241449	0.00467797	0.0680373	0.0072923	0.00261787	0.0626603	0.0151407	0.0101536	0.0265461	0.0204272	0.00470145	0.020591	0.0367596	0.00749534	0.0212969	0.0158136	0.00709156	0.073633	0.0449247	0.121904	0.0197466
SLC6A9	0.0058008	0.008892	0.0190359	0.00759091	0	0.00820605	0.0141918	0.00722569	0.0284275	0	0.00519514	0.0334574	0.0287855	0.0250321	0.0728679	0.00487614	0.00971923	0.118067	0.00311411	0.00563594	0.00697714	0.0125459	0.00301186	0.0108438	0.0222778	0.00337545	0.0481243	0.180859	0.0114531	0.0359711	0.0250719	0.00399149	0.0864413	0.0529669	0.064768	0.0252005
RP5-1198O20.4	0	0	0	0	0	0	0	0	0	0	0	0	0	0	0	0	0	0	0.0297074	0	0	0	0	0	0	0	0	0.616072	0	0	0	0	0.0858449	0.0998362	0.0764823	0.0920573
DMAP1	0.0250886	0.0304171	0.0277152	0.0259557	0.0329609	0.0277708	0.0202797	0.020112	0.0201541	0.019135	0.0285021	0.0324963	0.034661	0.0282762	0.0367443	0.0354393	0.03124	0.0285205	0.0264822	0.0228456	0.0328166	0.0299844	0.0247822	0.0286675	0.0138036	0.0226991	0.0264983	0.0375997	0.0234955	0.0280559	0.0279958	0.0245188	0.0283145	0.0361638	0.0314852	0.0283224
ERI3	0.022953	0.0239813	0.0269476	0.0183266	0.0199934	0.0284332	0.036308	0.0245105	0.0222069	0.0188024	0.0230711	0.0272088	0.0293721	0.0330634	0.0319836	0.0293379	0.021923	0.0411791	0.0198509	0.015195	0.0302456	0.0248103	0.0165096	0.0247869	0.0153147	0.0220934	0.0340155	0.0413902	0.0304947	0.0341933	0.0317994	0.0249632	0.0475135	0.0437454	0.0409624	0.0225144
RNF220	0.0196321	0.023012	0.0260045	0.0321986	0.0162101	0.0297459	0.0238667	0.0177407	0.0161353	0.0157378	0.0204424	0.0401838	0.0304481	0.0351853	0.0299822	0.0371151	0.0217572	0.0185509	0.0252817	0.0197494	0.0389521	0.0359258	0.0203409	0.0211773	0.0251532	0.0281522	0.0278591	0.0390035	0.0263085	0.037491	0.034547	0.0248283	0.0319476	0.0281636	0.0542172	0.026953
TMEM53	0.0259948	0.026331	0.0379907	0.0189177	0.0186586	0.0240657	0.0115738	0.0263946	0.00464995	0.0197625	0.0299138	0.0203718	0.0244376	0.0359489	0.00911917	0.026254	0.0180025	0.0414556	0.0174062	0.0136071	0.0446559	0.0180346	0.0179118	0.0571087	0.0612951	0.00981775	0.0260486	0.0567387	0.0161756	0.0216303	0.0220304	0.0123058	0.055875	0.0442516	0.0683853	0.0168788
C1orf228	0.0216593	0.00965516	0.0166712	0.0175559	0.0139216	0.0510899	0.00811202	0	0.0337614	0	0.0166529	0.0603221	0.0114057	0.0328201	0.00527165	0.0463776	0.00814982	0.0654347	0.0146853	0.0202747	0.0526921	0.0164821	0.0458856	0.00436536	0.0944469	0.00521335	0.0174388	0.0459406	0.00222277	0.0179326	0.0053823	0.0138445	0.0599501	0.0828645	0.0815173	0
KIF2C	0.00136822	0.00213056	0.000996009	0.00232569	0.00226307	0.00243345	0.013107	0.0135474	0.0182305	0.001227	0.00209113	0.00295443	0.00146737	0.00226667	0.00299301	0.00405381	0.00432605	0.00675232	0.0019781	0.0017235	0.00125324	0.00173556	0.000797623	0.000646916	0.00732499	0.0606357	0.00868055	0.0108479	0.0666573	0.107055	0.111293	0.167541	0.00365652	0.00578249	0.0039519	0.353906
RPS8	0.0270678	0.0266599	0.0265495	0.0291446	0.0303692	0.0306385	0.0339351	0.0254319	0.0260387	0.0283726	0.0239271	0.0245002	0.0224986	0.0290215	0.0324017	0.0204272	0.0246967	0.0472341	0.0263746	0.0284244	0.0196152	0.0222059	0.0247578	0.0235209	0.028631	0.0225068	0.0413549	0.0254044	0.0244226	0.0308271	0.0302149	0.0224649	0.0341204	0.0300851	0.0300136	0.0261402
BEST4	0	0.00882425	0	0	0.029485	0	0	0	0.180571	0	0.0151755	0.031722	0.0311208	0.0320948	0.0605573	0.072625	0.0219441	0	0.006397	0	0.0442516	0	0	0	0	0.0400713	0.0617311	0.0554147	0.0218963	0	0.0329022	0.0366416	0.0309845	0.0434838	0.124058	0.0180488
PLK3	0.015502	0.0153207	0.0100447	0.0209547	0.0488035	0.0395711	0.0281238	0.0190022	0.0195911	0.0350401	0.0310479	0.0211769	0.024498	0.0312754	0.042446	0.0219376	0.0423322	0.0102861	0.0613885	0.0667409	0.0330913	0.0333189	0.076313	0.0183605	0.106529	0.00873267	0.0149167	0.0229564	0.0106076	0.0111261	0.00830259	0.00743972	0.00952224	0.015704	0.0122063	0.00578939
BTBD19	0	0	0	0	0	0	0	0	0	0	0	0	0	0	0	0.0576906	0	0	0	0	0	0	0	0	0.388559	0.0203806	0.0372477	0.0918819	0.0380278	0.0320574	0	0	0.187643	0.0631472	0.0650324	0.0183319
PTCH2	0.0221251	0.0320356	0.014336	0.0139722	0.00953298	0.0530444	0.0206786	0.0255246	0	0	0.0125428	0.0101091	0.0245728	0.0438334	0.0380397	0.0668486	0.0114359	0	0.00695181	0.0148076	0.0364529	0.0436242	0.0098915	0.00445828	0.117885	0.0145229	0.0451973	0.0263679	0.0307536	0.0323278	0.0433297	0.0219009	0.0575397	0.0210962	0.0524878	0.021773
EIF2B3	0.0245955	0.0200657	0.0299574	0.014015	0.0145752	0.032366	0.0402509	0.0314682	0.0200599	0.0157751	0.0277769	0.0308229	0.0237979	0.0407723	0.0322427	0.0323207	0.0234439	0.0509273	0.0215562	0.0161098	0.0412813	0.029669	0.0223244	0.0325125	0.0276149	0.0231736	0.0310025	0.0366443	0.0324977	0.0280111	0.0227138	0.0173206	0.0272052	0.0359348	0.0312636	0.0179311
HECTD3	0.0295792	0.029904	0.0307358	0.0462485	0.0355271	0.0294587	0.0124355	0.0346598	0.0422985	0.0147347	0.0335165	0.0293096	0.0244803	0.0322457	0.0300126	0.0260083	0.0415088	0.0334257	0.0301191	0.0454906	0.0150892	0.0341019	0.0585843	0.0291401	0.0108124	0.0247047	0.0209663	0.0210447	0.0183216	0.017164	0.0134557	0.0244359	0.0110266	0.0222993	0.0304618	0.0166923
UROD	0.0234623	0.0216351	0.0240401	0.0197713	0.0130386	0.0348403	0.0357532	0.0361076	0.0125811	0.0323797	0.0237787	0.0227245	0.0266202	0.0282103	0.0248944	0.0255125	0.0261399	0.0206232	0.0163646	0.00944068	0.0205234	0.0217959	0.00973582	0.0157831	0.0363964	0.0172273	0.0332701	0.0439356	0.0299832	0.0456375	0.0380081	0.0237591	0.0424421	0.0613858	0.0610543	0.0211442
ZSWIM5	0.0263486	0.0173399	0.0212894	0.0495293	0.0899396	0.0287824	0.026642	0.0203207	0.0570834	0.0408271	0.020623	0.0194761	0.0153997	0.0101232	0.0230643	0.0105985	0.0212015	0	0.0463165	0.101065	0.0155487	0.0357326	0.0630279	0.0344027	0.0119724	0.0328679	0.0160535	0.0169484	0.0249643	0.0107303	0.0129639	0.0357176	0.00898088	0.0051342	0.00763041	0.0213538
HPDL	0.00372484	0.00229782	0.00893773	0	0	0.0618501	0.138448	0.0441596	0.0806266	0	0.00374403	0.00429959	0	0.00966264	0	0.00342414	0.00668809	0	0.0044183	0.00467394	0.00308269	0.00269732	0.00692244	0.00341292	0.00633626	0.0173244	0.156453	0.030112	0.0419573	0.063877	0.0511583	0.00549342	0.119335	0.0670107	0.036256	0.0116155
MUTYH	0.020583	0.0264035	0.0270916	0.0182683	0.01586	0.0265352	0.0451795	0.0203049	0.0257584	0.0137679	0.0215656	0.0299697	0.0292851	0.0231225	0.0295606	0.0351179	0.0232774	0.00728257	0.0218339	0.0183919	0.0252597	0.0312497	0.0223239	0.0259952	0.0158049	0.0269755	0.0413123	0.0307645	0.0494762	0.0523264	0.0210424	0.0318603	0.0386524	0.0439036	0.0463968	0.017497
TOE1	0.0112096	0.0155592	0.0185928	0.014036	0.0151512	0.0309079	0.0601522	0.0357417	0.041012	0.0251112	0.0188532	0.0180749	0.0164739	0.0126469	0.0195593	0.0206527	0.0096228	0.00979451	0.0126066	0.0117414	0.0165654	0.015172	0.0129466	0.0108459	0.0273078	0.0402168	0.045871	0.0332996	0.0618942	0.059103	0.0314358	0.051642	0.0446553	0.0447774	0.0446913	0.0420759
TESK2	0.03212	0	0.0255649	0.0265877	0.0320792	0.0575078	0	0	0	0	0.0145918	0	0	0.0323706	0	0.0381638	0.0499534	0	0	0.0159393	0.054941	0	0.0952379	0	0.252613	0	0	0	0.0310453	0	0.0249624	0.0376364	0	0.020853	0.0313464	0.126486
CCDC163P	0.038513	0.0149663	0.0648552	0.0161634	0	0.011189	0	0	0.0289808	0	0.0130691	0.0171203	0.0422449	0.0131238	0.0267595	0.0387326	0.0185404	0	0.0264406	0.0104417	0.0299215	0.039712	0.0432134	0.0255122	0	0.0108512	0.0478914	0.108742	0.0110293	0.0385146	0.100195	0.0117501	0.0356907	0.0325642	0.0832725	0
MMACHC	0.0461701	0.0232645	0	0.0294914	0	0	0.0320175	0	0	0	0	0.015824	0.0186659	0.0454831	0	0	0	0	0	0.0218278	0.0226684	0.0398373	0	0.0518777	0.0538649	0.0157694	0.0606708	0	0.0182262	0.0329605	0.0610972	0.027874	0.127642	0.168551	0.0624409	0.023775
PRDX1	0.0190649	0.0189794	0.0207826	0.0185042	0.0203975	0.0348115	0.0392068	0.0283628	0.0240726	0.0246666	0.018119	0.0236402	0.0181041	0.0253594	0.0205108	0.0181783	0.0222216	0.0282411	0.0158758	0.0136059	0.0213309	0.0188394	0.0125522	0.0161546	0.0568549	0.0190251	0.0430715	0.067927	0.0304991	0.0338819	0.0420097	0.0235136	0.0404386	0.0444541	0.0500719	0.0266707
AKR1A1	0.025044	0.0235005	0.0251261	0.0238235	0.0267774	0.039734	0.0350547	0.0259842	0.0256897	0.0226534	0.0248727	0.0237649	0.0272072	0.0321245	0.0274252	0.0298461	0.0239898	0.028853	0.0254804	0.0201618	0.0179525	0.026382	0.0252615	0.0215974	0.0538361	0.022454	0.037488	0.0262759	0.0264641	0.0249155	0.0328335	0.0256228	0.0300235	0.0307175	0.034482	0.0265805
NASP	0.0119518	0.0148548	0.0161161	0.0121195	0.0171464	0.0376737	0.0750853	0.0614145	0.0658841	0.0270868	0.0158907	0.0181549	0.0169543	0.0182497	0.0159475	0.0199658	0.0201998	0.0164567	0.0153049	0.0124217	0.0207612	0.0172113	0.0156699	0.0173207	0.01341	0.0548032	0.0484269	0.0227038	0.0570699	0.0409611	0.0331186	0.0308708	0.0302258	0.0407285	0.0281436	0.019696
GPBP1L1	0.0213968	0.0276977	0.0186303	0.0254097	0.0297934	0.0338934	0.0213362	0.0198918	0.0351902	0.0382092	0.0284845	0.0208006	0.0145525	0.0233811	0.0159893	0.0239288	0.0312502	0.0299152	0.0253706	0.025793	0.019864	0.0177106	0.0332719	0.0234541	0.0433273	0.0254919	0.0278028	0.0248401	0.0244757	0.0286116	0.0432699	0.0287153	0.0426159	0.0292098	0.0355504	0.0408743
TMEM69	0.0195933	0.0189762	0.026962	0.024243	0.0309826	0.0312884	0.0215165	0.0234387	0.0269372	0.0289742	0.0207568	0.0229594	0.0227729	0.0215282	0.0199627	0.0325832	0.0271789	0.0435326	0.0301781	0.0221703	0.0306717	0.0329748	0.0203494	0.0275641	0.02383	0.0203026	0.035415	0.0396022	0.0200689	0.0265358	0.0313772	0.0227287	0.0401061	0.0398545	0.041211	0.0308728
IPP	0.00698729	0.0205443	0.014055	0.0152026	0.0149873	0.0319587	0.0315677	0.0417915	0.0205056	0.0267133	0.0216168	0.0356232	0.0362521	0.0373315	0.0235688	0.0219497	0.0340281	0.0381754	0.0159574	0.0196602	0.0266869	0.0253489	0.013889	0.0208461	0.00719115	0.0268096	0.0376554	0.0421255	0.0432668	0.0467966	0.0252228	0.0256282	0.0406772	0.0343894	0.0372612	0.0377285
MAST2	0.0298525	0.0388376	0.0640187	0.0244925	0.0185987	0.0139444	0.0118357	0.0247681	0.0211907	0.022573	0.0328223	0.0204161	0.0352583	0.031167	0.0397963	0.0347132	0.0190773	0.0319584	0.0372224	0.0260023	0.0331805	0.0539737	0.0350953	0.0506468	0.00474355	0.0324157	0.0101922	0.0268537	0.0275606	0.0232908	0.0169529	0.0286365	0.0169155	0.0126065	0.0194191	0.0289713
PIK3R3	0.0162445	0.0147008	0.0250824	0.0236909	0.0374575	0.0257752	0.0147543	0.0212796	0.0309021	0.0264105	0.018797	0.0515785	0.0413778	0.0447946	0.029371	0.0300053	0.0372215	0.0426477	0.026764	0.0327992	0.0577214	0.029022	0.0199283	0.0248191	0.00584201	0.0329682	0.0121949	0.0214688	0.0218878	0.0193827	0.0258995	0.044056	0.0155307	0.00923388	0.0139904	0.0544
POMGNT1	0.0247044	0.0305719	0.0336604	0.0250731	0.0272963	0.0189421	0.0215936	0.0227778	0.017492	0.0307867	0.0249653	0.0403014	0.0412429	0.0534987	0.0376293	0.0361427	0.031699	0.0082544	0.0302364	0.0219796	0.035001	0.0340421	0.0302177	0.024789	0.0120336	0.0161509	0.0296958	0.0582584	0.0157594	0.0173568	0.021343	0.0148334	0.0302759	0.0297113	0.0358891	0.0157945
LURAP1	0.00999006	0.0060334	0	0	0	0	0.0268123	0	0	0	0.0164039	0.033372	0.020215	0.0412714	0.0691556	0	0	0	0.00616855	0.00789929	0.021997	0.0126384	0.0381905	0	0.0722518	0.0108602	0.0502473	0.212967	0.0212299	0.032367	0.0391756	0.0314061	0.0760879	0.0965735	0.0466863	0
RAD54L	0.00108263	0.00179076	0.00235799	0	0	0.00564507	0.154974	0.0653163	0.0759245	0.00412732	0.00172702	0.00295585	0.000584594	0.00303424	0.00229492	0.00373146	0.00128954	0	0.000967739	0.00138422	0.00196461	0.0021337	0.00185586	0.00195494	0.00647499	0.0866456	0.0411457	0.0309574	0.201984	0.155682	0.0125057	0.0781152	0.0041418	0.0226793	0.00555186	0.0170195
LRRC41	0.0251239	0.0275057	0.0249648	0.0218836	0.0283459	0.0401552	0.0231224	0.0281594	0.0294684	0.0230219	0.0250159	0.0231508	0.0217675	0.0239761	0.0216851	0.0311924	0.03138	0.00452339	0.0326351	0.0250567	0.0303736	0.0325003	0.0308101	0.0324204	0.0202117	0.0241603	0.0311894	0.0439973	0.0223557	0.0254152	0.030324	0.020949	0.0485326	0.0371862	0.0402614	0.0171783
UQCRH	0.025444	0.024923	0.0279462	0.0276383	0.0261002	0.0319136	0.033455	0.0293397	0.0311	0.0308986	0.0276298	0.0245899	0.0259951	0.0250452	0.0248795	0.0267566	0.0239906	0.0399081	0.028996	0.0270235	0.0238656	0.0273767	0.0280371	0.0299535	0.0254269	0.0280914	0.032499	0.0254774	0.033344	0.0300344	0.0281417	0.023958	0.0305665	0.02305	0.0257237	0.0208811
NSUN4	0.0347228	0.0269815	0.0249945	0.0286088	0.0427873	0.0332748	0.00390659	0.035376	0.031558	0.0304231	0.0197278	0.0196247	0.0368981	0.0333987	0.0393	0.0330711	0.0224583	0	0.0195309	0.0242552	0.0209952	0.0217982	0.0339727	0.0240258	0.0472278	0.0198772	0.0449435	0.0249151	0.0207907	0.0304431	0.0243458	0.0262117	0.0265634	0.0485318	0.0214982	0.0229615
FAAH	0.0201739	0.0219507	0.031403	0.0248231	0.0139928	0.00305895	0.0136818	0.0207904	0.00825282	0.0188777	0.0216816	0.0441786	0.0569758	0.0702541	0.0733332	0.0744946	0.0118644	0.0234359	0.0293485	0.0204666	0.039868	0.0417771	0.0498178	0.029278	0.00516799	0.0248362	0.0133768	0.0221406	0.025716	0.032761	0.0169273	0.0276936	0.0164235	0.0131021	0.00943562	0.0286402
MKNK1	0.0198388	0.0202266	0.0156868	0.0207032	0.0238858	0.026285	0.0120988	0.0229108	0.0132995	0.0394293	0.0209426	0.0150337	0.0118196	0.0112267	0.0110598	0.00888554	0.0173808	0.0109816	0.0117998	0.0170836	0.0119153	0.0110173	0.0167334	0.0205677	0.369222	0.016714	0.0143538	0.0166947	0.018406	0.0229827	0.0165213	0.0209903	0.0246735	0.0277188	0.0249584	0.0159524
MOB3C	0	0	0	0.0143155	0.0208579	0	0	0	0	0	0.034662	0	0.00681087	0.00658238	0	0	0.0175027	0	0.00369435	0.0207296	0.0351214	0.0208153	0	0	0.671942	0.0081155	0.00694814	0	0.0147927	0.00514646	0.0211498	0	0.0324697	0.0175382	0.0408054	0
ATPAF1	0.0168497	0.0198762	0.0222125	0.02624	0.0302256	0.0338362	0.0382059	0.0326262	0.0362973	0.0355298	0.0238836	0.0255812	0.0281119	0.0234042	0.0214669	0.0230847	0.0264459	0.0136534	0.0201568	0.0194742	0.0224367	0.0231535	0.0219215	0.0205583	0.0225982	0.0271811	0.0337841	0.0352349	0.0458317	0.0355114	0.0271366	0.0287855	0.0398502	0.0384644	0.0381854	0.0222043
EFCAB14	0.022987	0.0206384	0.0205506	0.0253881	0.0305572	0.0238343	0.0324808	0.0234477	0.0355071	0.0248734	0.0193924	0.0142256	0.0151099	0.0182044	0.018852	0.0195713	0.0229833	0.0142703	0.0158465	0.0256391	0.0239618	0.018364	0.0169431	0.0233361	0.0578113	0.0272333	0.0461682	0.0448285	0.0314372	0.0393161	0.0357462	0.0255972	0.0475061	0.0505644	0.0331408	0.0336864
CYP4X1	0	0	0.0648794	0	0	0	0.00652019	0	0.0262837	0	0.00590706	0.034901	0.044761	0.156244	0.104173	0.0586305	0.0139255	0	0.00623413	0.00620426	0.146453	0.0636156	0.00997249	0.09881	0.0425302	0.0061469	0.0157639	0	0.0125566	0.0137595	0.0228778	0.00446566	0.0161804	0	0.0125174	0.00568661
LINC00853	0	0	0	0	0	0	0	0	0	0	0	0	0	0	0	0	0	0	0	0	0	0	0	0	0.427635	0	0	0	0	0.0476795	0	0	0	0.129207	0.395478	0
TAL1	0.0134916	0	0	0	0	0	0	0.0235649	0	0	0	0.00438868	0	0.0144042	0.0238234	0.0187254	0	0	0.0106213	0	0.0126274	0	0	0	0.867192	0.00470223	0	0	0	0	0	0	0	0.00645926	0	0
RP1-18D14.7	0	0	0	0	0	0	0	0	0	0	0	0	0	0	0	0	0	0	0	0	0	0	0	0	1	0	0	0	0	0	0	0	0	0	0	0
STIL	0.0090216	0.00357478	0	0.0033374	0	0.00346698	0.037329	0.0411909	0.0480767	0.0220639	0.00236973	0.00470005	0	0.00196192	0	0.00322967	0.00198406	0	0.00080108	0.0094981	0.00841185	0.0014371	0.00316158	0.00828665	0.00515957	0.078664	0.0183952	0.00721125	0.124575	0.0862474	0.0351659	0.201167	0.00469963	0.0202474	0.0105995	0.193965
CMPK1	0.0287274	0.0310682	0.0320638	0.0303418	0.0261093	0.0278062	0.0285506	0.0262605	0.0277046	0.0250134	0.0277116	0.0289043	0.0300017	0.0289683	0.0298076	0.0342077	0.0225903	0.0204829	0.0298191	0.0292844	0.0345386	0.0331504	0.0289681	0.0367253	0.0191983	0.0317862	0.0244766	0.0288003	0.0299973	0.0252522	0.02475	0.0259457	0.0245175	0.0206695	0.0221106	0.0236892
FOXD2-AS1	0	0.00739	0	0.0360701	0.0644524	0.0108521	0.0269417	0.0465871	0.262866	0	0	0	0	0.011053	0	0	0	0	0.0152866	0.0326456	0	0	0.0208409	0	0	0.0893339	0.0147067	0	0.118535	0.0553376	0.0265019	0.0945635	0	0	0	0.0660356
FOXD2	0	0	0	0	0	0	0	0	0.277924	0.255031	0	0	0	0	0	0	0	0	0	0	0	0	0	0	0	0.0790571	0	0	0.06821	0	0.0563957	0.168334	0	0	0	0.0950479
TRABD2B	0	0	0	0	0	0	0	0	0	0	0	0	0	0	0	0	0	0	0	0	0	0	0	0	0	0	0	0	0	0.14255	0	0	0	0.484485	0.372965	0
SPATA6	0.00347746	0.00294885	0.00624446	0.00231539	0.00376228	0.0149577	0.0136559	0	0.00675628	0.00710673	0.000774581	0.0106952	0.00453523	0.0103784	0.00567608	0.00886575	0.00936419	0.0330998	0.00484227	0.0026288	0.0342782	0.00372363	0.00139598	0.0114859	0.134184	0.0055711	0.0455629	0.170995	0.0142191	0.0392044	0.0347705	0.00844461	0.127811	0.0687272	0.141084	0.00645724
AGBL4	0.00573502	0.0189876	0.0108692	0.0104329	0.0148535	0.00754227	0.0329079	0	0	0	0.0123198	0.0448637	0.0216264	0.035658	0.00698709	0.0474916	0.00649374	0	0.0325168	0.0067309	0.152893	0.0213976	0.0278783	0.00937889	0	0.0150161	0.0381446	0.0378008	0.0405325	0.0562885	0.0099212	0.013832	0.133585	0.0688211	0.0401772	0.0183162
BEND5	0.0320974	0.0328285	0.0371448	0.0317646	0.0233383	0.026066	0.0145425	0.0246964	0.0243316	0.0190974	0.0292697	0.0426991	0.0428241	0.0302932	0.039606	0.0375008	0.0290104	0.033381	0.0431142	0.0370147	0.0508725	0.0469484	0.0419984	0.0395688	0.00781283	0.0246042	0.0136664	0.0228752	0.015731	0.0108608	0.016355	0.0177885	0.0145349	0.0136648	0.0200193	0.0120785
ELAVL4	0.0405562	0.0418765	0.0431527	0.0427802	0.048729	0.0691056	0.0230906	0.0502838	0.0427375	0.0549195	0.0376516	0.0211778	0.0218867	0.0175051	0.0167356	0.0378651	0.029849	0.0110733	0.0305878	0.0326024	0.045494	0.0284094	0.0256423	0.0308454	0.00384917	0.0297206	0.00913236	0.00526882	0.0189762	0.00572322	0.0198643	0.0249407	0.00621037	0.0059818	0.00725395	0.0185213
DMRTA2	0.00213026	0.00184912	0.00250128	0.00246793	0.00245809	0.00418502	0.00638807	0.00288781	0	0.0102501	0.00260574	0.00206314	0.00294577	0.0028858	0.00409369	0.00498313	0.00155922	0	0.00174626	0.00309129	0.0071324	0.00312066	0.00265626	0.00138471	0	0.00209312	0.0244172	0	0.00972777	0.09909	0.11762	0.00277788	0.003181	0.348345	0.30876	0.00860284
RP5-850O15.4	0.0967177	0.0187521	0.0453001	0.0203087	0.0709884	0	0.0192641	0.0737812	0	0.0491006	0.0470592	0.0416653	0.0154952	0.0543754	0.0662113	0.0665618	0.0298253	0	0.0600964	0.0113757	0.0128732	0.00951454	0.0472836	0.0446612	0	0.0286007	0	0	0.019542	0.0125479	0.00771295	0.00768143	0	0.0127175	0	0.00998621
FAF1	0.0149133	0.0146445	0.0210419	0.0152151	0.024507	0.0186786	0.045962	0.035835	0.0468098	0.00737593	0.0165272	0.0331635	0.0298853	0.0249763	0.0285124	0.0186845	0.0181797	0.0368172	0.0167467	0.0209791	0.0392224	0.020657	0.0102776	0.0198315	0.0097828	0.0446185	0.0264307	0.0309111	0.0762423	0.0450222	0.02249	0.0427495	0.0277532	0.0349321	0.0280654	0.0315589
CDKN2C	0.00448899	0.00307991	0.0012566	0.00656411	0.018987	0.00929526	0.0312416	0.0175041	0.0271768	0.0103286	0.00487612	0.00210238	0.0042144	0.00205658	0.00289691	0.00184954	0.00412089	0	0.0049121	0.0103766	0.00154195	0.00286218	0.00839966	0.00204691	0.0189461	0.0661745	0.0120304	0.0169727	0.0920356	0.0748443	0.0575928	0.174682	0.00446093	0.00716775	0.00193479	0.290979
RP11-296A18.3	0.00847	0.0590083	0.0727789	0	0	0.0303893	0.0168788	0.111422	0	0	0	0.0202594	0.0278136	0.0704196	0.0507983	0.0317478	0	0	0.0245378	0.0215176	0.104027	0.0502089	0.020141	0	0	0	0.00562999	0	0.00815184	0.0174003	0.0184151	0.00740136	0.0692555	0.105575	0.0477529	0
RNF11	0.0254701	0.0296216	0.032422	0.0228367	0.0321301	0.0322071	0.0169686	0.0182794	0.0214891	0.0232802	0.0297163	0.032328	0.0325861	0.027901	0.035083	0.0444697	0.027166	0.020647	0.0337404	0.0290258	0.0450558	0.0427179	0.0304348	0.0423371	0.0140299	0.0202687	0.0207731	0.0328077	0.0172258	0.0156414	0.0346004	0.0169178	0.0231385	0.0276473	0.02987	0.0191656
EPS15	0.016274	0.0391811	0.039648	0.0221564	0.0267502	0.0222339	0.0290692	0.0169414	0.0203443	0.0168729	0.0148367	0.0378578	0.0308482	0.0298833	0.0422753	0.0279464	0.0140101	0.0405317	0.0166888	0.0153528	0.0487848	0.0358021	0.0199691	0.0306937	0.0385971	0.0199812	0.0253791	0.0296464	0.0278518	0.0334217	0.019365	0.0230457	0.0333481	0.0302804	0.0332853	0.0308457
OSBPL9	0.033604	0.0304103	0.0329093	0.0293555	0.0274106	0.0235666	0.0206506	0.0281786	0.0159135	0.021582	0.035049	0.034053	0.0305633	0.0292884	0.0268345	0.0379538	0.0367633	0.00585893	0.0377313	0.031132	0.0372926	0.0346802	0.0359858	0.0255728	0.0201223	0.025054	0.0226651	0.0231123	0.0247393	0.0238716	0.0246894	0.022789	0.0291087	0.0350245	0.0248164	0.0216674
NRD1	0.0225472	0.0312973	0.033084	0.0201293	0.020955	0.023264	0.0158835	0.0295607	0.0148337	0.0230926	0.0257964	0.0285869	0.0347317	0.0284599	0.0337861	0.0343424	0.0215099	0.0390023	0.0259136	0.0219115	0.0366071	0.0328549	0.0245556	0.030478	0.0186592	0.0286392	0.0206635	0.0278862	0.0295878	0.0274767	0.040401	0.035995	0.0266037	0.0247974	0.0229282	0.0431779
RAB3B	0.0181334	0.0281398	0.0373338	0.0135576	0.0215731	0.039724	0.0030136	0.00879857	0.0404	0.0119297	0.0184479	0.0215211	0.0228587	0.0441851	0.0299242	0.0268591	0.00452258	0.134128	0.0202933	0.016355	0.0905134	0.0519281	0.0168657	0.00597212	0.0043158	0.0147563	0.0247566	0.0368208	0.0144323	0.0223937	0.0161635	0.0166939	0.0162778	0.0296326	0.0673497	0.00942961
TXNDC12	0.0155537	0.0149985	0.0158194	0.0148831	0.017152	0.0235162	0.0286683	0.0202859	0.0207276	0.009864	0.0142342	0.0177442	0.0229746	0.0155418	0.0192366	0.0217931	0.0157994	0.0147448	0.0164339	0.0148091	0.0179176	0.016222	0.0122601	0.0195113	0.0428611	0.0312579	0.0286378	0.0449473	0.0359552	0.0569045	0.0755492	0.0543379	0.0399825	0.0412179	0.0576988	0.0699584
KTI12	0.0321057	0.0460619	0.0250901	0.0191417	0.0199787	0.0357048	0.0238163	0.0268095	0.0405465	0.0061739	0.0393895	0.0195318	0.0252877	0.0231081	0.0254487	0.0304137	0.032944	0.0334567	0.0318387	0.029393	0.0217573	0.0410735	0.0386545	0.0310226	0.0264678	0.0290081	0.0286307	0.0191194	0.0326186	0.0263066	0.0341059	0.011049	0.0206281	0.0404531	0.0165715	0.0162925
BTF3L4	0.0215305	0.0211199	0.0269609	0.0238205	0.0297983	0.0346767	0.0259067	0.0306461	0.0275658	0.0274865	0.0281449	0.0354129	0.0535854	0.0300904	0.036096	0.0300703	0.0414354	0.0452238	0.0255143	0.0246637	0.0348802	0.0290923	0.0208379	0.0223356	0.0171869	0.0274648	0.0244027	0.0219897	0.0236428	0.018875	0.0265734	0.0232887	0.0218741	0.0235707	0.0234996	0.0207368
ZFYVE9	0.0210036	0.0265026	0.0338281	0.00989684	0.0162676	0.0301446	0.0250171	0.024319	0.0205195	0	0.0258097	0.0496838	0.03825	0.0474184	0.0373269	0.0414074	0.0198223	0.0304949	0.0250222	0.0180819	0.0623782	0.0429052	0.0325612	0.0354953	0.011288	0.0176759	0.0237888	0.0209683	0.0176723	0.0220331	0.0209203	0.0161991	0.0401782	0.0396587	0.0341966	0.0212644
CC2D1B	0.0380121	0.0341737	0.0176156	0.0273082	0.0386954	0.0253991	0.0391309	0.022359	0.0410464	0.0378227	0.0327564	0.0288013	0.0200172	0.0324055	0.0292423	0.0281062	0.0119371	0	0.0408868	0.0258095	0.0293731	0.0431607	0.00722397	0.0316328	0.0431442	0.0171507	0.016573	0.0134529	0.0111094	0.0356449	0.0210564	0.0322441	0.0370573	0.0195745	0.044511	0.0255657
ORC1	0.00171612	0.000504206	0.00232443	0.00218642	0.0119037	0.0396318	0.135573	0.100057	0.125989	0	0.000687669	0.00182434	0.000897698	0.00165235	0.00187229	0.00280896	0.0143581	0.0233493	0.0020603	0.0034964	0.00094989	0.00120289	0.00360314	0	0.0130206	0.0934671	0.0766555	0.0180307	0.100798	0.0798473	0.0255215	0.0313739	0.0157478	0.0371308	0.0164728	0.013286
PRPF38A	0.0260362	0.0274892	0.021789	0.0234036	0.0270875	0.0318235	0.0334358	0.0303023	0.0309193	0.0332699	0.0266554	0.0268654	0.02753	0.0205678	0.0212891	0.0258779	0.0267575	0.0126326	0.0243254	0.0230902	0.026399	0.0253107	0.0293862	0.026356	0.0222826	0.0281249	0.0325101	0.0320064	0.0299551	0.0305791	0.0383899	0.0280087	0.032025	0.0339023	0.0333646	0.0302518
ZCCHC11	0.0243715	0.0275862	0.0295281	0.0222221	0.0287156	0.0258617	0.022255	0.0213261	0.0273261	0.0247297	0.0269542	0.0373387	0.031573	0.0359665	0.0350968	0.0345964	0.0312329	0.0112499	0.0225671	0.0228188	0.0473513	0.0346375	0.0276241	0.0291298	0.0129542	0.0302175	0.0244159	0.0197146	0.0292435	0.0297041	0.0253075	0.0289546	0.0318295	0.0307533	0.0306933	0.024153
GPX7	0.0100461	0.0111082	0.0131507	0.0166653	0.0282685	0.0437664	0.0338645	0.022834	0.0316691	0.0207668	0.00927657	0.0120321	0.0149192	0.0132437	0.0100218	0.0118634	0.0222569	0.0192586	0.0104517	0.0158106	0.0158631	0.011891	0.00818484	0.0138963	0.0366444	0.0211064	0.0486839	0.0474037	0.0390707	0.0524481	0.0473532	0.0279061	0.0809981	0.0561136	0.0872944	0.033868
FAM159A	0	0	0.0293692	0	0	0.070103	0	0	0	0	0.0228284	0.0164457	0.0175613	0.0296407	0.0235737	0	0	0	0.0146927	0.0126581	0.0840045	0.0215598	0.0803045	0	0.312129	0.0288585	0.00554975	0	0	0.00667223	0.00856111	0.0197408	0.137937	0.012648	0.0209754	0.0241875
COA7	0.0169965	0.0173011	0.0210064	0.0133543	0.0201865	0.0181462	0.0256093	0.00920928	0.00763933	0.044252	0.0148111	0.0389809	0.0395031	0.0471293	0.0494578	0.0249648	0.0208912	0.123989	0.0149587	0.0134734	0.0311492	0.0156326	0.00400622	0.0166661	0.0218946	0.00988939	0.0351017	0.0497556	0.0213534	0.0326036	0.0336544	0.0131983	0.0365561	0.0424602	0.036471	0.017747
ZYG11B	0.0356473	0.030778	0.0297521	0.026019	0.0227764	0.0218549	0.0131464	0.0250623	0.0175486	0.0440133	0.0395771	0.0334814	0.0380407	0.0291039	0.0328428	0.0427948	0.0329769	0.00428449	0.0369495	0.0349546	0.0367934	0.032649	0.034235	0.0483617	0.0154272	0.0274546	0.0164253	0.0391419	0.0193375	0.0195987	0.0202262	0.0240924	0.013056	0.0243874	0.0185018	0.0187074
ECHDC2	0.0312665	0.038143	0.0215835	0.0271419	0.0376561	0.0320118	0.0367188	0.0330869	0.0411134	0.0351594	0.0164927	0.00968956	0.0191258	0.00834897	0.0127399	0.00654519	0.0174511	0.0221504	0.011706	0.0135518	0.00607562	0.00481601	0.0107328	0.00555179	0.0635968	0.0229589	0.0496446	0.0143622	0.029888	0.0390191	0.032972	0.0138835	0.0621816	0.0954279	0.0558279	0.0213787
SCP2	0.0131214	0.0113364	0.0176605	0.0174908	0.0313632	0.0417014	0.0299787	0.0246725	0.036639	0.0284684	0.017121	0.0198917	0.0208709	0.020345	0.0173724	0.0208491	0.0226021	0.0260565	0.0139488	0.017468	0.0200114	0.0170307	0.0115885	0.016925	0.045617	0.0244514	0.0429653	0.0598391	0.0310129	0.0357073	0.0333442	0.0232683	0.0524453	0.0589304	0.0547987	0.0231067
PODN	0	0	0	0	0	0.0552953	0	0	0	0	0	0	0.055915	0	0	0	0	0	0	0	0	0.0475578	0	0.0684263	0.086092	0	0.128173	0.451434	0	0	0	0.0490874	0.0580189	0	0	0
CPT2	0.0172028	0.020469	0.0163257	0.027654	0.0143851	0.0378432	0.0363196	0.0243703	0.0109918	0.00650639	0.0173639	0.0168635	0.0123041	0.0144276	0.00310459	0.0108528	0.0287426	0.0151455	0.0171173	0.0239084	0.0187602	0.0235701	0.0135584	0.0216759	0.0761341	0.019868	0.0407233	0.0584842	0.0298669	0.0386297	0.0391553	0.0341104	0.0465825	0.0497589	0.0862141	0.03101
C1orf123	0.021496	0.0197868	0.0215084	0.0251696	0.0231982	0.034304	0.0334104	0.0296189	0.0278715	0.030846	0.022539	0.0218739	0.0253547	0.0245288	0.0253443	0.0196554	0.0269091	0.0441492	0.0218539	0.0201423	0.0189635	0.0223909	0.0181426	0.0159011	0.0217605	0.0284366	0.0348406	0.0374635	0.0331465	0.0371513	0.0339791	0.0233824	0.0366955	0.0436869	0.0465994	0.0278996
RP5-1024G6.7	0.0471126	0.0301158	0.0198355	0.00712024	0.0427593	0.0292562	0.0417279	0.0470967	0.0386246	0.0194816	0.0365182	0.0371496	0.0129993	0.0534626	0.0179068	0.0262821	0.0646907	0	0.0424642	0.0306155	0.0403639	0.0231346	0.0309139	0	0.014096	0.0167403	0.0102138	0	0.0370908	0.0288591	0.0254554	0.0204123	0.0256357	0.0479481	0.0120716	0.021845
MAGOH	0.0186978	0.0160913	0.0168029	0.0211313	0.0289173	0.040815	0.048283	0.0320793	0.03951	0.029761	0.0191768	0.0162142	0.0194903	0.0157263	0.0166408	0.0197492	0.0257651	0.0175404	0.0206572	0.0206032	0.0129341	0.0152197	0.0220273	0.0183254	0.0216106	0.0342412	0.0376922	0.0205759	0.052001	0.0474586	0.0491482	0.0414924	0.0362207	0.0333778	0.0336587	0.0403638
RP5-1024G6.5	0.0115568	0.00938635	0.0419979	0.00872381	0.051269	0	0	0.0467889	0.0187694	0.0686891	0.0195397	0.0333083	0.0589319	0.00576038	0	0	0.0132663	0	0.0314105	0.0300842	0.00181698	0.0411538	0.0148967	0.0815823	0	0.0093198	0.00747317	0.186431	0.0127299	0.0445028	0.0324244	0.0255524	0.0119359	0.0436384	0.0104857	0.0265741
RP5-1024G6.8	0.024699	0.0405192	0.0335026	0.0159105	0.0121681	0.0157978	0.00673466	0.0471978	0	0.0132202	0.0566102	0.0350963	0.0801941	0.0371438	0.0452849	0.109575	0.050974	0	0.0216323	0.0250073	0.0350164	0.0186409	0.0304915	0.0292295	0.0142148	0.0287546	0.0147379	0.021462	0.0113956	0.0174611	0.0111922	0.013201	0.0221123	0.0246037	0.02734	0.0088785
LRP8	0.0281358	0.0212566	0.0290166	0.0253764	0.0133323	0.0294298	0.0252072	0.0334954	0.00287303	0.0288381	0.0594859	0.0320919	0.0619296	0.0366016	0.035375	0.077651	0.07056	0	0.018426	0.0185322	0.033903	0.0232358	0.0143565	0.0338884	0.0186763	0.0313089	0.0258816	0.0179984	0.013194	0.0135593	0.0140592	0.0196327	0.0234626	0.0221143	0.0382355	0.00887919
NDC1	0.0139216	0.0299874	0.0285719	0.0176978	0.0246778	0.0194706	0.0383061	0.0277606	0.0359453	0.0258096	0.0216748	0.0116975	0.0255039	0.010302	0.0261908	0.0182037	0.0121816	0	0.0140227	0.00664184	0.0144033	0.0260169	0.01166	0.0212603	0.0121235	0.0433531	0.0286805	0.0445711	0.058843	0.0740048	0.0411758	0.0631199	0.025444	0.0297287	0.0303538	0.0666938
YIPF1	0.0236214	0.0248753	0.0217649	0.0254621	0.0193487	0.024853	0.0140997	0.0264557	0.0330588	0.0155971	0.0233808	0.0264435	0.0375753	0.0287279	0.0275764	0.0324949	0.0299846	0.051797	0.0225965	0.0205887	0.0377691	0.0309832	0.0165555	0.020921	0.0446722	0.0158193	0.0292868	0.0355111	0.0171232	0.0188747	0.0271498	0.0175508	0.0390699	0.0453509	0.0516232	0.0214373
HSPB11	0.0116878	0.0136277	0.0101693	0.0166166	0.0257029	0.0257202	0.0722808	0.0401271	0.0465321	0.0180523	0.015952	0.0143457	0.0167262	0.0222618	0.0150649	0.0174099	0.0148348	0.022962	0.015251	0.0154293	0.0119324	0.0161323	0.012919	0.0197065	0.0279519	0.0484465	0.0415163	0.0317407	0.0854857	0.0607823	0.0296532	0.0342533	0.0336532	0.0362939	0.0352908	0.0234873
LRRC42	0.0248	0.019533	0.0158356	0.0284637	0.0506444	0.0403157	0.0469188	0.033233	0.0480507	0.0234196	0.0220431	0.0169351	0.0179193	0.0202163	0.0157643	0.0175995	0.0266129	0.00489718	0.0240763	0.0414113	0.0138865	0.0154456	0.0295936	0.0199776	0.0136237	0.0337531	0.0358472	0.0349671	0.0412625	0.0313145	0.0289404	0.0210298	0.0350019	0.0478771	0.0377504	0.0210391
RP4-758J24.5	0.0474687	0.0427199	0.0423472	0.0238203	0.0297317	0.016648	0.00778181	0.0169289	0	0	0.0215097	0.0503703	0.052121	0.0374367	0.0646218	0.0939154	0.015854	0	0.0297039	0.0378076	0.0365129	0.0525498	0.0274303	0.0350839	0.00618731	0.0234667	0.013912	0.0308543	0.0172517	0.001519	0.0286861	0.0118049	0.0126721	0.0215047	0.0181752	0.031602
TMEM59	0.0286718	0.0294604	0.0299507	0.0257213	0.0257331	0.0239009	0.0209549	0.0226842	0.0235766	0.0256588	0.0273015	0.0270019	0.0289373	0.0216733	0.0249463	0.0245539	0.0276463	0.0191785	0.0295508	0.0265293	0.0271407	0.0320054	0.0279491	0.0319434	0.0387687	0.0277914	0.0235703	0.057321	0.029056	0.028522	0.0271157	0.0277348	0.0291045	0.0281484	0.0283808	0.0218159
TCEANC2	0.0157511	0.0109566	0.0123669	0.0134438	0.0204276	0.0370744	0.0770068	0.0390586	0.0205277	0.0476944	0.0108038	0.0173856	0.010444	0.0300736	0.0179899	0.0131155	0.0167657	0	0.0184749	0.00948765	0.0214578	0.0274309	0.0224395	0.0148966	0.01228	0.0301245	0.0373261	0.0433786	0.0586502	0.0516452	0.0371217	0.043251	0.0334457	0.0477491	0.0460083	0.0339465
AL357673.1	0.0429275	0.0281421	0	0.0144886	0.0169585	0.0501901	0.026766	0	0.0679185	0	0.022293	0.0269425	0.0236742	0.00936229	0.0131363	0	0.0380744	0	0.0182397	0.0316764	0	0.0112878	0.0327255	0.0192165	0.0126989	0.0515281	0.0320595	0	0.060754	0.0958648	0.0368399	0.0845868	0.0335887	0.0474609	0.00879467	0.0418036
CYB5RL	0.0186238	0.0198572	0.0103497	0.0263906	0.0218321	0.050746	0.0544183	0.0631095	0.0189026	0.0139653	0.0338987	0.00812784	0.00180188	0.0192128	0.0185759	0.0101965	0.020481	0	0.0203598	0.0115078	0.0111518	0.0424187	0.0475051	0.0213317	0.0232757	0.0414232	0.030672	0.0276629	0.0360738	0.0725407	0.0180801	0.0325101	0.0371422	0.0473388	0.043605	0.0249112
MRPL37	0.0200853	0.0207009	0.0222733	0.023945	0.0302224	0.0380793	0.0514327	0.0304958	0.0377039	0.0264751	0.019974	0.0215146	0.0230627	0.0217415	0.0226449	0.0226961	0.0249239	0.0272137	0.0184351	0.0196536	0.0202405	0.0166193	0.0174482	0.0126774	0.0228927	0.0363671	0.032632	0.0319914	0.053788	0.0433141	0.0353565	0.0367759	0.0305779	0.0290924	0.0309411	0.0260118
SSBP3	0.0201043	0.0215667	0.0208249	0.0179196	0.0265814	0.0381422	0.0216032	0.0249172	0.0227755	0.0305884	0.03019	0.0548988	0.0405516	0.0370937	0.0323447	0.0502188	0.0484439	0.0151324	0.0199816	0.0185585	0.04501	0.0200165	0.0199433	0.0197526	0.0131697	0.0267744	0.0256225	0.0239295	0.0201689	0.0229726	0.0319697	0.0298764	0.0270588	0.0236157	0.0345117	0.0231702
ACOT11	0.00538587	0.0241403	0	0.00627861	0.0391107	0.00837572	0.0108673	0.00862822	0	0	0.0125121	0.00723781	0.00770691	0.0114842	0.0325651	0.0395262	0.0100733	0	0.00612382	0.0208826	0.0377281	0.0443766	0	0	0.078281	0.0189091	0.0735564	0.0663017	0.0331851	0.0677113	0.00789247	0.0269656	0.176399	0.0663349	0.026485	0.0249747
MROH7	0	0	0	0	0	0	0	0	0	0	0	0	0	0	0	0	0	0	0	0	0	0	0	0	0	0	0	0	0.0554616	0.122288	0	0	0.533071	0	0.289179	0
TTC4	0.0158875	0.0328229	0.021735	0.00941026	0.0320289	0.0235317	0.0343422	0.0267947	0.0291992	0.0156319	0.0224983	0.0396918	0.0271988	0.0412119	0.0180633	0.0349905	0.0189701	0	0.0247999	0.0173727	0.0246921	0.0361554	0.0199643	0.0138043	0.0158785	0.0217434	0.0468095	0.036062	0.0300002	0.0365109	0.0233944	0.0121147	0.0509753	0.0668939	0.054725	0.0240941
PARS2	0.022904	0.0168229	0.0153932	0.0136464	0.00778578	0.0218619	0.031421	0.0425237	0.0142457	0.0519412	0.0260364	0.0240905	0.0181376	0.0308065	0.0238119	0.0179566	0.0233299	0	0.0130449	0.00957781	0.0275685	0.018853	0.0136953	0.011511	0.0302713	0.016922	0.0675557	0.0406035	0.0280825	0.0511674	0.0335866	0.00864267	0.0872856	0.0652605	0.0577653	0.0158912
DHCR24	0.00828102	0.00407959	0.00769841	0.0082503	0.0144395	0.0311106	0.0527964	0.0381443	0.0328195	0.0275199	0.00720614	0.0351639	0.0271986	0.0427316	0.0142035	0.0199027	0.0296659	0.0121745	0.0069681	0.00635208	0.0169148	0.00601373	0.00101385	0.00602941	0.0113883	0.0253083	0.0529292	0.0636618	0.0376634	0.0593507	0.039031	0.0196011	0.0591015	0.0935948	0.0608136	0.0208782
PCSK9	0	0.0131155	0	0	0.0181447	0	0.0222388	0	0	0	0.0150127	0	0	0.0155378	0	0	0	0	0	0	0	0	0	0.0124809	0	0	0.0314053	0	0	0.199193	0.019646	0	0.0541235	0.499873	0.099229	0
USP24	0.0289834	0.0208879	0.0191911	0.0304978	0.0362676	0.0284579	0.0144524	0.0203649	0.0296493	0.0272074	0.0367871	0.0159609	0.0240187	0.0280545	0.030178	0.0365274	0.038086	0.0200788	0.0255346	0.0261235	0.0244792	0.0307695	0.0368163	0.0300893	0.0270099	0.026302	0.0152033	0.0566378	0.0188344	0.0224533	0.0323833	0.0342872	0.0213356	0.0242695	0.0316447	0.0301756
RP11-504A18.1	0	0	0	0	0.0189603	0.0637457	0.0290312	0.0355455	0	0	0.00976601	0	0	0	0.0125612	0.019184	0.0166733	0	0	0.00685672	0.00744285	0.0202542	0	0	0	0.0296748	0.0907083	0.111359	0.0429833	0.0616854	0.0628176	0.0253574	0.145939	0.118955	0.0412546	0.029244
PPAP2B	0.00130709	0.00144788	0.000669973	0.0052722	0.00518568	0.0135456	0.0291745	0.0104027	0.00826424	0.00332348	0.00144515	0.000806146	0.00452342	0.00235259	0.00500532	0.0095856	0.00191774	0	0.00126623	0.00254579	0.00112614	0.00290471	0.000729465	0.00171654	0.00391604	0.0081743	0.0876264	0.0695477	0.022103	0.0916452	0.043362	0.0124058	0.170736	0.202478	0.155147	0.0183408
PRKAA2	0.011363	0.0248364	0.0191986	0.0159003	0.0217518	0.0174366	0.0188543	0.0112802	0.0314751	0.00897301	0.0185807	0.0366668	0.0412114	0.0477023	0.0364009	0.038004	0.0193708	0.0214153	0.0221253	0.0202057	0.0359328	0.0295406	0.0237314	0.0292677	0.0028009	0.0258737	0.0370252	0.0396702	0.0296842	0.0400209	0.0261505	0.0199178	0.0565597	0.0591452	0.0406685	0.0212582
C1orf168	0	0	0	0	0	0	0	0	0	0	0	0	0	0	0	0	0	0	0	0	0	0	0	0	0	0	0	0	0	0.0309265	0	0	0	0.0341062	0.934967	0
DAB1	0.00478213	0.00333115	0.0281313	0.0182318	0.00295717	0.00704535	0.00283409	0	0.00576259	0.0185427	0.0170157	0.0401984	0.0435447	0.00497836	0.0133875	0.0794753	0.0137222	0	0.00494954	0.00643832	0.117513	0.0238435	0.0032141	0.0204629	0	0.00698547	0.0104569	0.103934	0.00327059	0.0428076	0.0410559	0	0.0378262	0.171439	0.101862	0
OMA1	0.0111998	0.00402594	0.0126865	0.015959	0.0160024	0.0553499	0.0339692	0.0366465	0.0241319	0.0324219	0.00996496	0.00878469	0.0076858	0.0184278	0.00890588	0.0111132	0.011654	0	0.0137269	0.015517	0.00787559	0.0122154	0.00738947	0.00495481	0.0725502	0.0195917	0.068669	0.0837558	0.0424087	0.0611597	0.0485268	0.0179172	0.0564874	0.0407976	0.0589999	0.0485274
MYSM1	0.0144898	0.0234593	0.0182544	0.0152561	0.0236727	0.0371027	0.0289907	0.0279306	0.0151175	0.0094138	0.0288258	0.0276693	0.0273548	0.0277737	0.0257554	0.0334382	0.0232993	0.0225767	0.0200946	0.0200474	0.0638706	0.0346479	0.015592	0.0458604	0.0320355	0.0232239	0.0291484	0.0170786	0.0231086	0.0371242	0.0259004	0.0146537	0.0415622	0.0609272	0.039897	0.0248467
JUN	0.0367386	0.043237	0.00726719	0.0376278	0.019118	0.0148057	0.0114773	0.0203005	0.0260893	0.0405338	0.0288066	0.00999177	0.00900448	0.0142661	0.00626635	0.0130548	0.0180318	0.00948736	0.016942	0.0452225	0.0203662	0.00856523	0.10883	0.0159686	0.0714872	0.031626	0.0252963	0.0313536	0.0194998	0.0379396	0.0154016	0.0196629	0.0545414	0.0509936	0.0464927	0.0137063
FGGY	0.00253071	0.000715165	0.0032007	0.0115199	0.01413	0.0110445	0.0109323	0.00321004	0.00250812	0.00719649	0.0050064	0.00619011	0.0210213	0.0153854	0.0113381	0.00632519	0.00547648	0.0379698	0.00467364	0.000994934	0.0134048	0.00208332	0	0.002451	0.00993643	0.00781091	0.0916663	0.0181945	0.00722538	0.059034	0.042376	0.00807339	0.250355	0.241545	0.0578154	0.00665845
HOOK1	0.00876112	0.0259445	0.0347876	0.00905863	0	0	0	0	0	0	0.0376103	0.0476321	0.0712799	0.178684	0.0883371	0.131085	0	0	0.005871	0.0089829	0.163454	0.0396171	0.0131155	0.0520411	0	0.0074006	0.016355	0	0.00211748	0.00993641	0.0099387	0	0	0.0052849	0.0327045	0
CYP2J2	0	0	0	0	0	0	0	0	0	0	0	0	0	0	0	0	0	0	0	0	0.0275075	0	0	0	0.157768	0	0.0367457	0.289363	0	0.0245962	0.0209438	0.0285294	0.16577	0.156178	0.0925982	0
RP11-436K8.1	0.0997179	0.0805775	0.0153853	0.0654752	0.0169378	0.027647	0.0173264	0.0613214	0.0209813	0.0892069	0.0877543	0.00305076	0.00172446	0.000747911	0.00599848	0.00392414	0.0222668	0	0.00210766	0.00877769	0.00337848	0.0021537	0.00265455	0.0278186	0	0.0309116	0.0275467	0.110482	0.0178793	0.0155403	0.00231573	0.0249192	0.0175283	0.0291551	0.0423046	0.0144834
NFIA	0.0528432	0.0441714	0.0140777	0.041013	0.0203994	0.0349305	0.0218086	0.0459764	0.0277054	0.0664882	0.0357475	0.00459274	0.00685643	0.00221416	0.0033811	0.00648055	0.01051	0.00390467	0.00429946	0.0136694	0.0130398	0.00343469	0.00527418	0.0713214	0.00421531	0.025988	0.0389554	0.0470385	0.0264632	0.0472951	0.0276251	0.0328821	0.0311752	0.0623183	0.0641916	0.0377124
RP4-668G5.1	0	0	0	0	0	0	0.0937296	0	0.14386	0	0.0156285	0.0317646	0	0	0	0	0.0226223	0	0	0.0150173	0	0	0	0.0745996	0	0	0.0152081	0.259041	0	0.0464713	0	0	0	0	0.282058	0
TM2D1	0.0331344	0.0305453	0.0310772	0.0293945	0.0318396	0.0284452	0.0177547	0.0216029	0.0272732	0.0220234	0.0314888	0.0306682	0.0264163	0.0256502	0.0245168	0.0368021	0.0255532	0.0234054	0.0302891	0.0283742	0.0250978	0.0350619	0.0339463	0.0270631	0.0217586	0.0258715	0.0237129	0.0373728	0.0207034	0.0253146	0.02282	0.0214075	0.0363076	0.0352485	0.0343953	0.0176633
RP11-430G17.3	0.0183204	0.0335926	0.00896523	0.0119794	0.067254	0.0335943	0.0311385	0.0254789	0.0177963	0	0.0257933	0.0404003	0.0248659	0.0152395	0.0535358	0.0441485	0.0488795	0	0.0615949	0.0247435	0.0392599	0.0226401	0	0.0363864	0.00879147	0.0213362	0.0378426	0.0288041	0.017182	0.0253441	0.0367638	0.0366349	0.0754208	0	0.0073824	0.0188903
INADL	0.0270554	0.0290053	0.032964	0.0265187	0.0201783	0.0235357	0.0173256	0.014117	0.0314673	0.00784939	0.0311627	0.0471706	0.0473997	0.0603213	0.0440595	0.07775	0.0247645	0	0.0261731	0.0216398	0.117366	0.0308659	0.0250284	0.0354972	0.00175545	0.0173904	0.0164772	0	0.017165	0.0138275	0.00779493	0.0281215	0.0223951	0.00803265	0.0293033	0.0185218
USP1	0.0156188	0.0176673	0.016699	0.0154423	0.01504	0.0310008	0.0685772	0.0453054	0.0460714	0.0213198	0.0165287	0.0130504	0.0129345	0.0111386	0.0115713	0.0151836	0.0143062	0.00449937	0.0121124	0.0123931	0.0128914	0.0121918	0.0133257	0.0131785	0.00968281	0.069629	0.0367425	0.0190657	0.0966438	0.0771384	0.0300594	0.0764355	0.0237634	0.0340877	0.0179193	0.0407848
DOCK7	0.0342099	0.0379568	0.0389706	0.0318918	0.0203058	0.0209269	0.0232289	0.0292846	0.0250577	0.0252864	0.0381331	0.039831	0.0378589	0.028089	0.0306775	0.0309356	0.040028	0.00723097	0.0335153	0.0272676	0.0535044	0.033785	0.0239235	0.0373254	0.00883964	0.0299353	0.0184142	0.0105079	0.018348	0.0203852	0.0205264	0.029413	0.0169852	0.0251386	0.026857	0.025425
RP11-230B22.1	0.022605	0	0	0.00696319	0.0386142	0	0.0676132	0.0659534	0.0244121	0.112737	0.0308898	0.0714875	0.0405564	0.0194029	0.0806281	0.0207272	0.0462967	0	0.034276	0.0468806	0.0540073	0.0285496	0.0251385	0	0	0.0149104	0	0	0.0196306	0.00676047	0	0.00917092	0	0.056445	0.0422482	0.0130959
ATG4C	0.0112803	0.0112249	0.0176129	0.00839809	0.0101075	0.0214899	0.0585777	0.0375874	0.0362645	0.027127	0.021411	0.016982	0.00957163	0.0193999	0.018655	0.0109637	0.0203079	0.0127517	0.011165	0.0158942	0.0191972	0.0157071	0.00511958	0.0214738	0.0419834	0.0373599	0.0435231	0.0300841	0.0606501	0.0613247	0.037279	0.0423812	0.0448864	0.056655	0.042691	0.0429125
ALG6	0.0165715	0.0228762	0.0338343	0.0279187	0.0282165	0.0290191	0.0249153	0.0234093	0.0212846	0.0104987	0.0213207	0.0287313	0.0334217	0.0381258	0.0389097	0.0406253	0.0183485	0	0.0260887	0.0192124	0.0355351	0.0336871	0.0231633	0.0267516	0.0237605	0.0313575	0.0338921	0.0374507	0.0351814	0.0469057	0.0261116	0.0228727	0.0286059	0.0347791	0.0309297	0.0256873
ITGB3BP	0.00645321	0.0076037	0.0112121	0.0110911	0.0212204	0.0312816	0.0725609	0.0455247	0.0618887	0.0129221	0.00978124	0.0101094	0.010138	0.0118299	0.00951365	0.0142033	0.0145199	0.0103796	0.00787987	0.009526	0.0132936	0.0115051	0.0066701	0.0077039	0.0192292	0.0605921	0.0465957	0.0330771	0.0910085	0.0840907	0.0339544	0.065367	0.0252338	0.0439733	0.0280008	0.0400652
EFCAB7	0.0171221	0.0300185	0.0246173	0.0181423	0.0243962	0.0242038	0.0215052	0.0209205	0.0164119	0.0176111	0.0331	0.038046	0.0442141	0.0402291	0.053156	0.0423788	0.0218681	0.0164737	0.0215237	0.0229101	0.0401399	0.0283001	0.0146981	0.0356702	0.00569844	0.0250862	0.0248897	0.0418149	0.0229433	0.0316107	0.0290675	0.0285051	0.0413993	0.0295309	0.0295742	0.0222227
DLEU2L	0.0222551	0.0146909	0.0287037	0.0178129	0.0416812	0.0698914	0.0496649	0.0426184	0.0280201	0.0141894	0.0287776	0.0107788	0.0206272	0.00941778	0.0138625	0.0380072	0.0399399	0	0.0227171	0.0190313	0.00318381	0.017103	0.0278326	0.00941523	0.00417535	0.0452014	0.0200252	0.00778255	0.042809	0.0248446	0.0374481	0.0720522	0.0120028	0.0140775	0.00243306	0.126926
PGM1	0.00555312	0.00239216	0.0125729	0.00648021	0.0102257	0.041532	0.0805736	0.0306801	0.0162302	0.0121168	0.00297306	0.0038926	0.00191967	0.00918323	0.00839713	0.011688	0.00724924	0.0218087	0.00339624	0.00563811	0.00488053	0.0045028	0.00197848	0.0143328	0.0448782	0.0248022	0.0551138	0.124317	0.0704547	0.067047	0.0493342	0.0241279	0.0467657	0.110715	0.0394925	0.0227547
ROR1	0.0269412	0.0524763	0.0329749	0.0187613	0.0120043	0	0.0169077	0.0415468	0	0.0592275	0.0161314	0.0121667	0.0179301	0	0.0186082	0.0167795	0.00891407	0	0.0100919	0.00831873	0	0.0328433	0.0115242	0.00884646	0.138008	0.0177124	0.0326116	0.0749698	0.0137077	0.0248804	0.0219185	0.00474047	0.0270182	0.179078	0.0286729	0.013687
CACHD1	0.0090133	0.00875894	0.0142132	0.00726102	0.00917236	0.0227824	0.00718815	0.00830355	0.015167	0.0421615	0.0114677	0.0277292	0.0255982	0.0179516	0.00994042	0.0331512	0.0236247	0.0214775	0.0178124	0.0269957	0.0743644	0.033351	0.0239623	0.0326822	0.0539286	0.0115369	0.0147162	0.0182422	0.0109098	0.0181186	0.0390111	0.00566805	0.0490651	0.0282312	0.216795	0.00964703
RAVER2	0.030668	0.0269588	0.0190622	0.0134603	0.0331619	0.0325992	0.0254314	0.0349394	0.0299162	0.0345074	0.0181087	0.0240812	0.0346197	0.0105236	0.00470085	0.0103108	0.0191974	0	0.0116989	0.0257259	0.025352	0.00306092	0.0131249	0.0106579	0.00779706	0.0411918	0.0508966	0.0237909	0.0444714	0.056978	0.0318302	0.0246677	0.0564114	0.0887807	0.0409764	0.0403403
JAK1	0.0344095	0.0356503	0.0284133	0.0266235	0.0262545	0.0177019	0.0170353	0.0226435	0.0166293	0.0257483	0.0310924	0.0286674	0.0372451	0.0251272	0.0273562	0.0363631	0.0282578	0.0108939	0.0230207	0.0279679	0.038432	0.024089	0.0204992	0.0354173	0.0495692	0.0213784	0.0172268	0.0291566	0.0225349	0.0288055	0.0310803	0.0218701	0.0432885	0.0338434	0.0327319	0.0229756
AK4	0.00333756	0.00123722	0.00155067	0.0057014	0.021777	0.0561073	0.0969005	0.0123385	0.0542265	0.00693375	0.00161165	0.00557294	0.00255359	0.00182221	0.00220641	0.00429712	0.00689328	0	0.00230263	0.00489451	0.00237234	0.00140378	0.00248759	0.00678473	0.00395429	0.0286931	0.104855	0.023589	0.0948284	0.103923	0.0410664	0.032953	0.128669	0.0695172	0.0495335	0.0131042
DNAJC6	0.0496813	0.0576124	0.0491483	0.0273933	0.0204952	0.00804911	0.0162675	0.0231753	0.0197255	0.0363072	0.0368547	0.0426545	0.0221535	0.02903	0.0390216	0.0315381	0.0180872	0.0644566	0.0334903	0.0409694	0.0519554	0.0331674	0.0398902	0.0453095	0.0100171	0.0219763	0.00983848	0.0312451	0.020533	0.00713031	0.0147012	0.0123853	0.00637028	0.00734982	0.00562641	0.016393
LEPR	0.0589207	0.0413875	0.0561067	0.0587945	0.0268468	0.0173076	0	0.0200515	0.0184428	0	0.0460775	0.0377166	0.0307276	0.0226356	0.0329817	0.0405147	0.038474	0	0.0155807	0.0262975	0.0454814	0.0320667	0.0198866	0.0285537	0.0186754	0.0319422	0.0113689	0	0.0243552	0.0114423	0.0273559	0.0228514	0.0512973	0.00717497	0.0285256	0.0501586
LEPROT	0.0266366	0.0282553	0.0272487	0.0327389	0.0355612	0.0411361	0.0224147	0.0322637	0.0218732	0.0449296	0.0312074	0.0182343	0.0282384	0.0127378	0.0229104	0.0264992	0.0383314	0.00308723	0.021974	0.0250711	0.0179329	0.0219063	0.0285933	0.0326865	0.0406123	0.0224644	0.0260305	0.0437976	0.0221551	0.0230331	0.0239394	0.0214428	0.0378658	0.0369469	0.0374021	0.0218416
PDE4B	0.00592554	0.0126231	0.0104138	0.0048074	0.0065255	0.00433433	0.00409888	0.00800191	0.00145475	0.00423511	0.00574544	0.0292323	0.0147289	0.062494	0.0620477	0.0452257	0.00946959	0.0242011	0.00169716	0.00397884	0.0524968	0.00471536	0.0022061	0.0156537	0.023945	0.0134524	0.0120241	0.312443	0.00803291	0.0276642	0.0131824	0.0234893	0.0446257	0.0416034	0.0359417	0.047283
SGIP1	0.0420816	0.0457688	0.0497487	0.0360213	0.0157992	0.00519024	0.00282802	0.0114723	0.00580988	0.0127818	0.0565573	0.0847822	0.0542109	0.0693652	0.0546439	0.0568486	0.0293794	0.0113797	0.0268507	0.0214011	0.0683261	0.0426581	0.0256645	0.0435694	0.0131593	0.0146912	0.00771008	0.0239903	0.00458155	0.00856758	0.00685459	0.00576724	0.0102587	0.0207985	0.00622225	0.00425947
TCTEX1D1	0	0.0233887	0	0	0	0	0	0	0	0	0	0.0233594	0	0	0	0	0	0	0	0	0.0202681	0	0	0	0.467553	0.00778568	0	0	0	0	0.0206158	0	0.0553083	0.148583	0.233138	0
WDR78	0.0190313	0.0411382	0.00638313	0.00443054	0.015663	0.0305824	0.0192687	0.00928022	0	0	0.0156485	0.00870907	0.0280062	0.00859948	0.00658047	0.011144	0.0247246	0	0.0114438	0.00726282	0.0226015	0.00538715	0.00617983	0.0459483	0.0440156	0.0149287	0.0355902	0.0295699	0.00949586	0.0269221	0.0549297	0.0150723	0.143909	0.111164	0.145822	0.0205672
MIER1	0.0259971	0.0252691	0.0260072	0.0306001	0.0227449	0.0137448	0.0120597	0.0168709	0.024266	0.0201305	0.021415	0.0220773	0.0251803	0.031295	0.0234144	0.0370214	0.016169	0.0201049	0.0209193	0.0287622	0.035332	0.0221503	0.0286793	0.0315492	0.038746	0.0251507	0.0353571	0.0356121	0.0260238	0.0417017	0.0451699	0.0172996	0.0522351	0.0423196	0.0358546	0.0227702
SLC35D1	0.0180888	0.0235561	0.0266835	0.00757793	0.0271787	0.0333906	0.0256679	0.0205123	0.0211478	0	0.0321171	0.041985	0.0259169	0.018357	0.0639222	0.0375004	0.0367893	0.0428996	0.0310419	0.0212229	0.0182893	0.0149403	0.0161338	0.0299677	0.0477557	0.0297716	0.0350789	0.0193619	0.035232	0.0345338	0.0274028	0.0177915	0.0301396	0.0362509	0.0350474	0.0167466
SERBP1	0.0189918	0.017146	0.0207549	0.0179155	0.0205057	0.033288	0.0403848	0.024557	0.0261117	0.0205329	0.0211624	0.0257521	0.0266634	0.0292272	0.0306751	0.0288546	0.0244681	0.0344038	0.0197122	0.0191422	0.0281615	0.023596	0.015991	0.0197749	0.023332	0.0240803	0.0449336	0.034206	0.0327095	0.0364415	0.040449	0.0250103	0.0389436	0.0467073	0.040859	0.024555
GADD45A	0.014782	0.00819358	0.0103929	0.0138346	0.0310979	0.0196446	0.0208174	0.0227655	0.0175456	0.0252026	0.0273751	0.0312242	0.0387797	0.018368	0.0160827	0.0353244	0.0427524	0.00792688	0.0487593	0.0423337	0.0338118	0.0371143	0.0682125	0.0513528	0.0504646	0.0349557	0.0232078	0.027913	0.0242484	0.0275269	0.0189104	0.0162718	0.0302958	0.0340641	0.0147368	0.0137101
GNG12	0.0134374	0.0131683	0.00474368	0.0117719	0.00995882	0.00836535	0.0272864	0.00543139	0.00826277	0.0326682	0.0154597	0.0111629	0.027585	0.00215178	0.0167775	0.0138506	0.0219565	0	0.00295067	0.00707147	0.021064	0.00121127	0.00632332	0.00241854	0.0379585	0.0195737	0.0451056	0.125435	0.0219921	0.0558971	0.0455709	0.0257489	0.0481226	0.115681	0.14411	0.0297267
DIRAS3	0.0244342	0.0197823	0.0487197	0.0155015	0.0134243	0.00645851	0.00423268	0.0156413	0.00548791	0.0163029	0.0454043	0.0246399	0.0676228	0.0169453	0.0634846	0.182806	0.0207769	0	0.0189744	0.0221488	0.185981	0.0280258	0.0224932	0.0158695	0.0131975	0.00804288	0.00640186	0.00570721	0.00387508	0.00393228	0.00837705	0.00989835	0.0054473	0.00408789	0.0355134	0.0103615
WLS	0.0256385	0.0305673	0.0313736	0.0197332	0.0333185	0.0060486	0.0112187	0.00963753	0.00866006	0.0172615	0.0562651	0.0156757	0.0414909	0.00172677	0.0176537	0.0803575	0.0496013	0	0.0188439	0.0239797	0.0130163	0.0231167	0.0185728	0.0156106	0.0275698	0.0240608	0.0149488	0.0143686	0.00910333	0.016438	0.0120587	0.0184172	0.0209494	0.019899	0.241164	0.0116538
RPE65	0	0	0	0	0	0	0	0	0	0	0	0	0	0	0	0	0	0	0	0	0	0	0	0	0	0	0	0	0	0.0859525	0.0279098	0	0.323003	0.361346	0.201788	0
DEPDC1	0.00252245	0.00387871	0.00303843	0.00127908	0.00685548	0.0047417	0.0156758	0.0134257	0.0157275	0.011645	0.00253401	0.00381425	0.00320806	0.00558611	0.00304902	0.0015842	0.00910952	0	0.00210285	0.00382823	0.0012206	0.000776244	0.00379936	0	0.0124206	0.0658267	0.0119934	0.0124369	0.0466665	0.103433	0.101653	0.161687	0.00995474	0.0113326	0.00382334	0.339369
RP4-694A7.4	0	0	0	0	0	0.0787185	0	0.185745	0	0	0	0	0	0	0	0	0.0840078	0	0	0	0	0	0	0	0	0.0461658	0	0	0	0.0996398	0.0706861	0.214348	0	0.0519108	0	0.168778
LRRC7	0.0305084	0.0416188	0.0423598	0.0297381	0.023203	0.00454451	0.00338826	0.00234621	0.00676958	0.0179781	0.0538573	0.0423366	0.0559466	0.0787087	0.0628199	0.0795231	0.024158	0.0209629	0.0332762	0.0340508	0.0745242	0.0502868	0.0300298	0.0530521	0.0052941	0.0147052	0.00405176	0.0255415	0.00336033	0.00539669	0.00576449	0.0132839	0.00311096	0.00579202	0.00659702	0.0111143
LRRC40	0.0300075	0.0301038	0.026495	0.0317595	0.0351033	0.0259765	0.0166773	0.0290897	0.036327	0.0331826	0.0314501	0.0281223	0.0309736	0.0299109	0.0352453	0.0369436	0.0322336	0.0293269	0.0345149	0.0323875	0.0261645	0.0354475	0.0351498	0.0303005	0.011285	0.0324598	0.0171396	0.023232	0.0239893	0.0176861	0.0181467	0.0297413	0.0190222	0.0192976	0.0189091	0.0261977
SRSF11	0.0272	0.0273366	0.0284671	0.027033	0.0299578	0.0293846	0.0322104	0.0266312	0.0344857	0.0260788	0.0258956	0.0314654	0.027912	0.0267161	0.0255856	0.0296391	0.0264914	0.0215616	0.02874	0.0285065	0.0283116	0.0283272	0.0277334	0.0265701	0.0177269	0.0302259	0.0266892	0.0235102	0.0304532	0.028488	0.0334937	0.0297584	0.0242739	0.0246406	0.0258833	0.0326161
ANKRD13C	0.0303118	0.0340795	0.0394836	0.0165547	0.0282797	0.012974	0.0192839	0.0195232	0.016971	0.0201064	0.029806	0.0279324	0.0291014	0.0319114	0.0267713	0.0536341	0.0187512	0.0476411	0.027423	0.0253825	0.0267718	0.0346674	0.0277567	0.0308176	0.0134958	0.0264222	0.0193038	0.0493794	0.0193425	0.0241963	0.0254051	0.0227407	0.0292077	0.0397665	0.0272642	0.0275399
HHLA3	0.0154718	0.0197558	0.0127066	0.0123304	0.0286099	0.0339657	0.0314661	0.00934982	0.0252473	0	0.00611164	0.0172599	0.0109308	0.0231592	0.0187798	0.0125661	0.00566738	0.0571261	0.0149007	0.0111861	0.0206368	0.0165375	0.00277268	0.0123907	0.0756155	0.023899	0.0473292	0.045245	0.0424071	0.0503199	0.0407571	0.0221115	0.0648474	0.0609981	0.0850655	0.0224759
CTH	0.0348328	0.0418756	0.0220991	0.0370574	0.0352936	0.0334768	0.0311285	0.0299088	0.0140904	0.00896484	0.031678	0.0118895	0.0187351	0.0161324	0.0103678	0.0147067	0.0271793	0.017109	0.0267067	0.0291142	0.0143822	0.0288692	0.0589345	0.0304368	0.00153455	0.0316984	0.0396662	0.0490616	0.0246066	0.041628	0.0187138	0.0262533	0.039759	0.0485603	0.0296396	0.0239095
PTGER3	0.019943	0	0.0653223	0	0	0.0437131	0	0	0	0	0	0.0240033	0	0	0	0	0	0	0	0	0.36507	0	0	0.365638	0	0.00470236	0.00586283	0	0	0.00889246	0.0161352	0	0.0807175	0	0	0
ZRANB2	0.0197351	0.0183515	0.0278481	0.0189488	0.0319483	0.0373206	0.0325913	0.0220273	0.0267852	0.0248254	0.0203717	0.0327838	0.0289041	0.0369364	0.033319	0.0333957	0.0262055	0.0297021	0.0192273	0.0185815	0.0401399	0.0267368	0.0132384	0.0219756	0.0155244	0.0227409	0.037338	0.0269587	0.025147	0.0254805	0.0319651	0.0224924	0.0448907	0.0391343	0.0367703	0.0296582
NEGR1	0.00496917	0.0110492	0.0572621	0.0119582	0.0146457	0.011712	0.0109499	0.00460252	0.00885554	0.00181877	0.0104862	0.0561202	0.0280201	0.0809123	0.024677	0.0581823	0.00541462	0.0538515	0.00956464	0.0116928	0.14189	0.068404	0.00655618	0.0716518	0.00364203	0.0193075	0.0201134	0.0384685	0.0188472	0.0216214	0.014534	0.0151585	0.0337935	0.0180122	0.0123252	0.0189297
LRRIQ3	0.00737763	0.00830635	0	0.026226	0.0476344	0.0536478	0.0459841	0.0714646	0	0	0.0239195	0.0164787	0.0138431	0.030675	0.0519637	0.0261503	0.0109921	0	0.00861805	0.00898466	0.0406252	0.0153044	0.00788493	0.0149845	0	0.0211646	0.0190224	0.0513152	0.0254673	0.0589449	0.0343798	0.00854942	0.0435194	0.0374345	0.10487	0.0642678
FPGT	0.0188112	0.0160505	0.0189887	0.016784	0.0410874	0.0317495	0.037563	0.0337272	0.030232	0.0265894	0.0122943	0.0166733	0.0351538	0.0111112	0.0205621	0.0187089	0.0318081	0.0169024	0.0173397	0.0202333	0.0219194	0.0182312	0.0156938	0.0146842	0.0301651	0.0296581	0.0318265	0.0255796	0.0339931	0.0492762	0.0363704	0.0249705	0.0462182	0.0383546	0.0709945	0.0396949
FPGT-TNNI3K	0.0406764	0.0248474	0.0188218	0.0592579	0.0389325	0.0287077	0.0177314	0	0.0516949	0.0310114	0.0601028	0.00887549	0.0767042	0.00582933	0.0158999	0.0278201	0.0407262	0	0.0234113	0.0200834	0.0193999	0.0449787	0.0607604	0.0489236	0	0.0167543	0.0137305	0.0535541	0.021483	0.0119226	0.0181913	0.0192731	0.0198092	0.0276242	0.0223011	0.0101599
TNNI3K	0	0.0279584	0.0239653	0.0258148	0	0	0.0266763	0.0353777	0	0	0.0238984	0.0274898	0.0812504	0.00730019	0.0120154	0.169454	0	0	0.0224446	0.0527306	0.00847197	0.0350331	0	0.0453386	0	0.0394355	0.0172816	0	0.00651728	0.0408475	0	0.0279892	0.0242499	0.0626955	0.014235	0.141529
RP11-439H8.4	0.109638	0.20888	0.147868	0	0	0	0	0	0.122848	0	0.0411609	0.0431476	0.011155	0.0431801	0.0605158	0	0	0	0.0723879	0.038664	0.0432417	0.0416411	0	0	0	0.0156715	0	0	0	0	0	0	0	0	0	0
C1orf173	0.0016707	0.0137434	0.0240353	0	0	0	0.00981728	0.0106263	0	0	0.00349285	0.0313577	0.0463441	0.0208569	0.111005	0.219109	0.00555595	0	0.00454741	0.00228691	0.103022	0.0157998	0	0.0320052	0.0129989	0.00949944	0.0322794	0	0	0.01464	0.0194408	0.00254058	0.0991483	0.116094	0.0311488	0.00693321
RP11-17E13.2	0	0	0	0.0286483	0	0.055795	0.0683525	0	0	0	0.0438469	0	0	0	0	0	0	0	0.00820508	0.0373182	0	0	0	0	0	0	0.114976	0	0.0177678	0.0770208	0.0280623	0.018453	0.195316	0.0917852	0.174815	0.0396371
CRYZ	0.00895901	0.00884772	0.00372179	0.00854259	0.0174756	0.0359565	0.0393146	0.0137706	0.0269395	0.00772549	0.00833324	0.00222104	0.00292984	0.000274382	0	0.00972525	0.00156828	0	0.00204453	0.00693362	0.0134973	0.0020594	0.00148221	0.00719121	0.034496	0.0208609	0.0674685	0.0580366	0.0273312	0.0878961	0.081716	0.0290347	0.100236	0.130731	0.0874933	0.0451865
TYW3	0.0100063	0.0214117	0.0288438	0.0141967	0.0168101	0.038299	0.0342972	0.0235284	0.0272175	0.0162334	0.0158912	0.00650817	0.00756299	0.00602913	0.00506218	0.0198154	0.00861668	0	0.0135682	0.0143938	0.027408	0.0207557	0.0153481	0.0285388	0.0329583	0.0282282	0.0613513	0.04278	0.0454257	0.0526765	0.0566858	0.0231421	0.0762553	0.0787287	0.0524267	0.0289991
RP11-510C10.4	0	0	0	0	0	0	0	0	0	0	0	0	0.0584849	0	0	0	0	0	0.0143282	0.0405099	0.886677	0	0	0	0	0	0	0	0	0	0	0	0	0	0	0
RP11-510C10.2	0	0	0.0364679	0	0.0429855	0	0	0	0	0	0	0	0.0111831	0	0	0.00784084	0	0	0.00311136	0.0240574	0.812988	0.00505508	0	0.0331711	0	0.00220241	0	0	0.00296131	0.0034667	0	0.00639064	0.00811917	0	0	0
LHX8	0	0.00023099	0.00749368	0.000339045	0.0588845	0.00847655	0	0	0.0124088	0	0.000690575	0.0130211	0.0050978	0.00289632	0.00225525	0.0063074	0.00660925	0.022692	0.00538302	0.0233819	0.703347	0.00507789	0.00738247	0.0630997	0	0.00579785	0.00217258	0.00317634	0.00300861	0.00211317	0.00352838	0.00149389	0.00789601	0.00784977	0.0037351	0.00415276
RP11-510C10.3	0	0	0	0	0.0626125	0	0	0	0	0	0	0	0.00676532	0	0	0	0	0	0	0.0230618	0.829274	0.00994909	0	0.0336669	0	0.0105268	0	0	0.00504431	0	0.0190995	0	0	0	0	0
SLC44A5	0.00407143	0.0186572	0.0261478	0.00393886	0.036195	0.0248993	0.0191071	0.0117934	0	0.0142942	0.014873	0.0359699	0.026673	0.0175753	0.0179789	0.0329729	0.013738	0	0.020073	0.0305705	0.0373832	0.0365665	0.011821	0.0331703	0.00832212	0.0177883	0.0611218	0.112353	0.0201243	0.0478047	0.0204341	0.0160405	0.0725782	0.0416072	0.0601815	0.033175
ACADM	0.018544	0.0167209	0.0131895	0.0198507	0.0341463	0.0274813	0.0429887	0.0403816	0.0378437	0.0339467	0.0213572	0.017928	0.0144198	0.0149001	0.00613228	0.018489	0.0261282	0.0205652	0.0220705	0.028423	0.0255269	0.0189595	0.0212197	0.0244722	0.0196761	0.0433002	0.0331255	0.0252005	0.0495416	0.0440162	0.0319982	0.037297	0.0450486	0.0381342	0.0340159	0.0329609
RABGGTB	0.0272943	0.0229675	0.0215442	0.0221914	0.0287188	0.0359951	0.0332188	0.0348845	0.0195814	0.0308449	0.0272811	0.0182715	0.0201862	0.0219767	0.0216867	0.0220809	0.0286871	0.0122094	0.0230276	0.0264574	0.0260989	0.0256202	0.0230541	0.0331992	0.0393856	0.024703	0.0361383	0.0546297	0.0257724	0.0271652	0.0314834	0.0230475	0.0364802	0.0377437	0.0347469	0.0216263
ST6GALNAC3	0.031436	0.0237864	0.0336543	0.0174035	0.0170439	0.00458246	0.00483113	0.00761363	0.00703556	0	0.0223234	0.0341753	0.0226938	0.0190262	0.0511851	0.0578537	0.0167979	0	0.0219852	0.0173227	0.0485812	0.0261936	0.0207006	0.0313402	0.0849092	0.0193579	0.0441761	0.0657117	0.0241527	0.0358167	0.0105346	0.0153267	0.0263871	0.0419066	0.0778788	0.0162761
RP11-415A20.1	0	0	0	0	0	0	0	0	0	0	0	0	0	0	0	0	0	0	0	0	0	0	0	0	0	0	0.0260897	0	0	0.0508885	0.0327786	0.0112844	0.777272	0.0631548	0.0385321	0
ST6GALNAC5	0.00328523	0.00259652	0.00395562	0.0218348	0.0619925	0.0312395	0.0157209	0.0325335	0.0362836	0.0289233	0.0133061	0.0950177	0.0185831	0.0963406	0.0415063	0.00877799	0.061867	0.0205143	0.00640156	0.0269806	0.0318126	0.00599692	0.00898381	0.00461152	0.00247764	0.0442951	0.0181572	0.00480094	0.0261362	0.0195468	0.017287	0.039892	0.0739972	0.0268296	0.0245229	0.0229918
PIGK	0.0173988	0.0216055	0.0223591	0.0220021	0.0180076	0.0297024	0.0208069	0.0321429	0.0349746	0.0252048	0.0245127	0.0172248	0.0314134	0.0331594	0.0290682	0.0240008	0.0261404	0.022635	0.0156552	0.0175029	0.0321808	0.0222709	0.0067173	0.0237358	0.035571	0.0272827	0.0288659	0.0391229	0.0362262	0.0485474	0.0410197	0.0336527	0.0302963	0.0360612	0.0338063	0.0391253
AK5	0.00209076	0.00415583	0	0.00115027	0.00545419	0.00733118	0.0293369	0.00450533	0.0121264	0.0103272	0.00391328	0.00670088	0.00401143	0.00669519	0.00577802	0.0513872	0	0	0.00190968	0.00123512	0.014802	0.00744858	0.0016478	0.00705461	0.00135542	0.0096292	0.157873	0.0319108	0.0354432	0.160342	0.0338154	0.0146641	0.179927	0.108269	0.0428477	0.0348609
ZZZ3	0.0252877	0.0273037	0.0233775	0.0231796	0.0216817	0.0253166	0.0250913	0.0254434	0.0357438	0.028675	0.0248924	0.026871	0.0327756	0.0221281	0.0322589	0.0395618	0.0274033	0.0150664	0.0259817	0.0198047	0.041589	0.0305113	0.0216563	0.0341721	0.0230108	0.0166186	0.0334079	0.0431742	0.0184792	0.0320031	0.0324925	0.0151305	0.0345648	0.0393564	0.0317507	0.0242386
USP33	0.0324913	0.0343843	0.035442	0.0298248	0.027731	0.0186364	0.0139549	0.0223002	0.0215193	0.0165079	0.0342906	0.0304963	0.036777	0.0291209	0.0306683	0.0381626	0.0282816	0.0249276	0.0474451	0.0336384	0.0439245	0.0506161	0.0506872	0.0344572	0.00934418	0.0265356	0.0168615	0.0139397	0.0179743	0.0201335	0.0205777	0.0254599	0.0215352	0.0209223	0.0148664	0.0255643
FAM73A	0.0310868	0.0376653	0.0485466	0.0204239	0.0256189	0.018953	0.0133456	0.0240376	0.0110272	0.0364485	0.0309086	0.0290452	0.0314065	0.0310468	0.0530766	0.035492	0.0249982	0	0.0357329	0.0320473	0.0393986	0.0333224	0.0524442	0.0390653	0.0210665	0.0195375	0.0215509	0.0224575	0.0151714	0.0198392	0.021741	0.0224248	0.0289303	0.0346245	0.0209998	0.0165188
NEXN-AS1	0	0.011367	0.0205334	0	0	0.0276734	0.0600916	0	0	0	0.0302093	0.0187198	0.0182212	0.0338509	0.0599388	0.029745	0.0254071	0	0.00820246	0	0	0.00711466	0.0624754	0.0256518	0.032406	0.0411733	0.0513668	0.0663144	0.0275295	0.0612766	0.025859	0.0290563	0.0803776	0.0937548	0.0428729	0.00881064
NEXN	0.0185437	0.0163125	0.0219261	0.0105986	0.00540985	0.0177528	0.0273508	0.00615346	0	0	0.00665088	0.0188046	0.0107226	0.00540107	0.0120091	0.0233148	0.00377695	0	0.010784	0.00213625	0.00714547	0.00528854	0.0226781	0.00742445	0.0818893	0.00910675	0.109128	0.0168322	0.0460408	0.103782	0.0743102	0.0299823	0.0996326	0.0713349	0.0579914	0.0397845
FUBP1	0.0237779	0.0233478	0.024944	0.0231969	0.028133	0.031258	0.0270806	0.0264749	0.0267968	0.0321963	0.023684	0.0328137	0.0289581	0.0298625	0.0251028	0.0292169	0.0285578	0.0248135	0.0255231	0.0255687	0.0373607	0.031035	0.0198573	0.0276269	0.00886404	0.0298366	0.0268175	0.0256222	0.0288813	0.0245644	0.0441038	0.0319481	0.0252278	0.0319267	0.0263107	0.0387097
DNAJB4	0.0160167	0.0156531	0.0171521	0.0172801	0.0251698	0.022689	0.0209704	0.0233203	0.0151746	0.0359417	0.0160983	0.0179873	0.018111	0.0177131	0.0147139	0.0187712	0.0136782	0.0324224	0.0131833	0.017955	0.0287678	0.0201925	0.0144062	0.0213571	0.0567059	0.0247193	0.0356589	0.0377569	0.0313081	0.0505805	0.0422839	0.0304277	0.0659386	0.0465283	0.0607702	0.0425968
RP11-386I14.4	0.00205691	0	0	0.0151752	0	0.0302363	0.00706717	0	0.0439635	0	0.0049444	0	0	0.00287405	0	0	0	0	0.00983924	0	0.00419874	0	0.0210509	0.00937011	0.667954	0.00671692	0.0132936	0.0211566	0.00722238	0.0109904	0.00962769	0.00210111	0.0129449	0.0398982	0.0538186	0.00349905
PTGFR	0.0490389	0.231525	0.425603	0	0	0	0	0	0	0	0.0091901	0.0228947	0	0	0	0	0	0	0.0081598	0	0.00738099	0.0325771	0	0	0	0	0.0183839	0	0.0070795	0.0389904	0.0178737	0.0165798	0.014223	0.0774654	0.0150113	0.00802337
IFI44L	0.00204587	0	0.00065208	0.000892041	0.00406884	0.0138978	0.00953814	0.00331492	0.0061342	0	0.000928717	0.0011978	0.000997678	0	0	0	0.0026647	0	0	0.00146261	0.00121896	0.000466617	0	0	0.0126725	0.000384024	0.0629745	0.103968	0.00425189	0.0732734	0.0600792	0.00210119	0.147444	0.215685	0.25297	0.0147152
IFI44	0.0521088	0.0535566	0.0604269	0.0455864	0.0286907	0.0103227	0.00415249	0.021725	0.015447	0.0227541	0.0433345	0.00480204	0.0293926	0.00519318	0.0248463	0.0364665	0.0222203	0	0.107996	0.0522247	0.00224903	0.0592447	0.109968	0.0376668	0.0149055	0.0202778	0.00782797	0.0133533	0.0108753	0.00974495	0.00607596	0.0145414	0.0100417	0.0114437	0.0144767	0.01606
ELTD1	0	0	0	0	0	0	0	0	0	0	0	0	0	0	0	0	0	0	0	0	0.0162047	0	0	0.0549331	0.918467	0.010395	0	0	0	0	0	0	0	0	0	0
LPHN2	0.00635347	0.0106892	0.011715	0.00798689	0.00700964	0.0182004	0.00971129	0.0187786	0.00952755	0.00618174	0.0150247	0.0233107	0.0549438	0.046426	0.0365966	0.0222786	0.0201414	0.0336659	0.0277458	0.011454	0.0681878	0.0361299	0.00213955	0.00503779	0.0319617	0.0144244	0.0407571	0.0120061	0.0189427	0.0332733	0.0543906	0.0118057	0.139227	0.0760842	0.0440339	0.0138574
TTLL7	0.0374126	0.0449541	0.043248	0.0306109	0.0250358	0.0137347	0.0135729	0.0208257	0.0212034	0.025193	0.0394299	0.0408953	0.034195	0.0478824	0.0463376	0.0415048	0.0234125	0.0054415	0.0414717	0.0313834	0.0415845	0.0421476	0.041935	0.0356237	0.00479397	0.028458	0.0139412	0.020825	0.0224409	0.0216753	0.0117619	0.0209894	0.0206186	0.0150504	0.0157166	0.0146925
RP11-486G15.2	0.00576238	0.00937822	0.0138447	0.0175529	0.0251692	0.0522168	0.0282111	0.0193464	0.0204914	0.0139874	0.0156627	0.0151547	0.0259412	0.0265941	0.0241897	0.0239255	0.0121777	0.0113518	0.0111963	0.0118521	0.0243108	0.0213272	0.0151607	0.0383267	0.00661222	0.0113673	0.0602818	0.0447169	0.022828	0.02473	0.0672458	0.0204693	0.0860504	0.0598215	0.0842193	0.0285258
PRKACB	0.0313149	0.0396097	0.0448851	0.0210003	0.0195341	0.0161733	0.0134494	0.0133874	0.0229847	0.0213373	0.023811	0.032539	0.0349194	0.0334856	0.0406901	0.0357553	0.0152304	0.0394245	0.0145062	0.0152559	0.103986	0.0334835	0.0140541	0.0426023	0.0158658	0.0185848	0.0193323	0.0381216	0.0206284	0.0274987	0.0214073	0.0175936	0.0262972	0.0192191	0.0327571	0.0192749
SAMD13	0.0111639	0.022669	0.022783	0.0129408	0.0152697	0.0153344	0.022908	0.00983425	0.00762779	0.00692052	0.00164368	0.00692163	0.00197592	0.00605076	0.00382095	0.00389123	0.00508708	0	0.00597428	0.0124877	0.0161836	0.0162501	0.0114079	0.0162464	0.0255679	0.0197949	0.0570478	0.0270108	0.0339587	0.0843543	0.0662381	0.0528542	0.0995661	0.0282713	0.159964	0.0899796
RPF1	0.0217035	0.0184234	0.0208182	0.0207866	0.0325735	0.0394008	0.040551	0.0333274	0.0367179	0.0189438	0.0272692	0.0218148	0.0213346	0.0216301	0.0210306	0.020712	0.0218351	0.0293467	0.0235684	0.0216235	0.0226764	0.0202136	0.018272	0.0204584	0.0239775	0.0280567	0.0411291	0.0359752	0.0361655	0.0325685	0.0411532	0.0316718	0.0357031	0.0355713	0.0326186	0.0303777
GNG5	0.0109873	0.00598551	0.00468021	0.0217702	0.0358758	0.0615561	0.0599531	0.0321084	0.0489289	0.0307577	0.00623602	0.0035832	0.00338033	0.00200762	0.00299791	0.00355704	0.014364	0.00267941	0.00765618	0.0158583	0.00286633	0.00353529	0.00720746	0.00268895	0.0688005	0.0389207	0.0500599	0.0263674	0.0686075	0.0524098	0.0698124	0.047237	0.0435906	0.0431831	0.0465359	0.0532539
CTBS	0.0129966	0.0176795	0	0.0181379	0	0.0296044	0.0305511	0.00662771	0.0192219	0	0.00347835	0.00185775	0.00486532	0.0128583	0.0100485	0.00742159	0.0170825	0	0.00493268	0.0081283	0.0134887	0.00145988	0.00410584	0	0.385748	0.014922	0.0272091	0.0512156	0.0230071	0.0359707	0.0130254	0.0263726	0.050165	0.0546171	0.0600311	0.0331694
SSX2IP	0.00622296	0.016847	0.0203175	0.0101703	0.0146083	0.0222681	0.0278921	0.0202755	0.0268223	0.0120963	0.007307	0.0259743	0.0239013	0.0372078	0.0223737	0.0203412	0.00533144	0	0.00978165	0.00957912	0.0455204	0.0188028	0.00483065	0.0287932	0.0198689	0.0242992	0.0473559	0.017266	0.0502951	0.0695047	0.0384089	0.022651	0.0860847	0.111949	0.0584724	0.016579
WDR63	0	0	0	0	0	0	0	0	0	0	0.00760399	0	0	0.0155568	0	0	0	0	0	0	0	0	0	0	0	0.0200321	0.0189536	0	0.0117373	0.0233891	0.170392	0	0.302335	0.111814	0.318185	0
SYDE2	0.0174022	0.0118323	0	0.0140047	0.0413175	0.0326264	0.0407178	0.0206841	0.0187745	0	0.0226186	0	0	0.0051149	0	0.0211163	0.00687206	0	0.0125364	0.0219046	0.0108581	0.0132877	0.0161728	0	0.0303272	0.0171964	0.0567443	0.0690594	0.0713217	0.0543988	0.0839767	0.0237871	0.0726191	0.0361589	0.136899	0.0196701
C1orf52	0.0283668	0.0368118	0.034899	0.0253387	0.0240626	0.0221978	0.0183797	0.0182127	0.0214932	0.0207861	0.0336909	0.0288149	0.0324096	0.0271371	0.0429595	0.0352528	0.0201188	0.0303087	0.0313985	0.0266277	0.0324254	0.041555	0.0377572	0.0337098	0.0161173	0.0227746	0.0242607	0.039157	0.0186381	0.0239316	0.0259165	0.0217054	0.0237537	0.0300734	0.0252047	0.0237527
BCL10	0.0311849	0.0340135	0.0223447	0.0416626	0.0234761	0.0200758	0.0207335	0.0230635	0.0333695	0.0507925	0.0389683	0.0254241	0.031271	0.0199915	0.0238724	0.0328413	0.0263792	0.0269661	0.0406377	0.0277888	0.0275586	0.0376185	0.0406992	0.0282551	0.0232539	0.0226676	0.0197418	0.037578	0.0178685	0.024338	0.0233985	0.0166713	0.025415	0.014775	0.0192144	0.0260897
DDAH1	0.0047953	0.00527523	0.0159911	0.00854228	0.0139634	0.00701228	0.0159069	0.00955961	0.0163899	0.0030395	0.00688442	0.0108978	0.0075398	0.00733411	0.00875769	0.0145129	0.00310707	0.00743972	0.0147434	0.0206837	0.0322554	0.0471268	0.00764296	0.0147826	0.00114778	0.016313	0.053097	0.0918096	0.0206112	0.0778752	0.0418562	0.0143197	0.168933	0.124301	0.0699544	0.0155988
RP11-131L23.2	0	0	0	0.0959908	0	0	0.139779	0	0	0	0	0	0.245989	0	0	0	0	0	0	0	0.0483848	0	0	0	0	0	0.0530669	0	0.026506	0.029484	0.0424911	0	0.318308	0	0	0
CYR61	0.00523554	0.00467832	0.00287224	0.0070424	0.00481161	0.012608	0.0217551	0.0103314	0.0155931	0.00752747	0.00347653	0.00414583	0.00473473	0.00184726	0.00469245	0.00351574	0.00270153	0	0.00646661	0.00889593	0.00411605	0.00418845	0.0200415	0.00479256	0.0149421	0.0154491	0.0745179	0.031457	0.0262454	0.105369	0.0593366	0.0126961	0.208301	0.151228	0.12357	0.0108182
ZNHIT6	0.0195401	0.0200569	0.030928	0.0196113	0.0307218	0.0355534	0.0243474	0.0220311	0.0277606	0.0120762	0.0239499	0.0248006	0.0272318	0.0311618	0.0242389	0.0290248	0.0257329	0	0.0286846	0.0249581	0.0433689	0.0345648	0.0266808	0.0345377	0.0175366	0.0169456	0.0402051	0.0474615	0.0226899	0.0298633	0.0408615	0.0218934	0.0363459	0.0417437	0.0415786	0.0213124
ODF2L	0.0307721	0.0375081	0.0398482	0.0262136	0.0267195	0.0152742	0.011469	0.0146716	0.0179567	0.0216316	0.0266377	0.0486893	0.0355367	0.0473658	0.0374909	0.0311884	0.0253684	0.0127808	0.0406605	0.0294945	0.0471048	0.0472172	0.0449954	0.0398043	0.0119322	0.0240495	0.0165754	0.0184298	0.0159405	0.0215596	0.0218402	0.0248923	0.0278625	0.0166883	0.0202648	0.0235658
RP4-612B15.3	0.0103325	0.0199379	0.0493565	0.0256694	0.0252499	0.0126055	0.0314813	0.0310846	0.0619434	0	0.0137471	0.0582912	0.0438579	0.0444434	0.0415973	0.028535	0.014357	0	0.043337	0.0152257	0.0813521	0.0886574	0.0271784	0.0265098	0	0.0258545	0.0216262	0	0.00587953	0.00446652	0.0240507	0.00758917	0.0154178	0.0136305	0.0388094	0.0479252
SH3GLB1	0.0212947	0.0216915	0.0227414	0.0245607	0.0290623	0.027041	0.0199224	0.0293159	0.0205511	0.0290575	0.0244152	0.0270176	0.028894	0.0282212	0.0231029	0.0239119	0.0357816	0.0281121	0.0302883	0.0288305	0.0390566	0.031746	0.0284209	0.0306038	0.040556	0.0296351	0.0203315	0.0349035	0.0271823	0.0211628	0.0320826	0.0262889	0.0307555	0.0273293	0.0262593	0.0298721
SEP15	0.0204247	0.0217111	0.0246556	0.0200742	0.0264264	0.0258023	0.0215611	0.0207875	0.0214491	0.0195634	0.0223806	0.0256921	0.0280295	0.0278046	0.0304645	0.0315564	0.0241289	0.0244627	0.0263756	0.0228424	0.0284587	0.0332138	0.0223125	0.0333225	0.0465101	0.023171	0.0329918	0.0393917	0.0253686	0.028048	0.0361834	0.0249712	0.0396561	0.0351113	0.0363241	0.0287727
HS2ST1	0.0083945	0.00693602	0.0151195	0.00861097	0.0250212	0.0233149	0.029059	0.01406	0.033542	0.0124116	0.00941241	0.03531	0.0206442	0.0314965	0.0314575	0.0297041	0.0167159	0.0283345	0.0182081	0.0165579	0.0368567	0.0328331	0.0148559	0.023599	0.0133377	0.0367604	0.0324666	0.0651638	0.0463629	0.052081	0.0317949	0.0391685	0.0429181	0.043805	0.0485712	0.0251143
LMO4	0.0189039	0.0229858	0.0217864	0.0192155	0.0228703	0.0195337	0.0141319	0.0156987	0.0200442	0.0166629	0.016503	0.0960438	0.0252802	0.0626873	0.0774332	0.0241187	0.0142295	0.0268713	0.027578	0.0270033	0.022752	0.0290578	0.0273656	0.0885432	0.0102144	0.0270516	0.0178083	0.0331255	0.0188771	0.0194144	0.0189507	0.0317998	0.0186072	0.0121641	0.0146804	0.0200063
PKN2	0.0216159	0.024732	0.0265244	0.0205896	0.0308987	0.0250761	0.0274607	0.0232269	0.0241513	0.0203154	0.0238072	0.0298524	0.0268174	0.0325296	0.036323	0.0273607	0.024069	0.00438052	0.0226368	0.0234602	0.0307208	0.0255673	0.026271	0.0263348	0.0196186	0.0318147	0.0322645	0.0191812	0.0338711	0.0425408	0.0311845	0.0334023	0.0387354	0.0436041	0.0364644	0.0325966
GTF2B	0.0242462	0.0273222	0.0252317	0.0279049	0.0293795	0.031008	0.0259203	0.0258887	0.0293658	0.0356253	0.0256082	0.0313503	0.0293775	0.030812	0.0332069	0.0390822	0.0272549	0.0331757	0.0273591	0.0254451	0.0278017	0.0334382	0.0299532	0.0378965	0.0294995	0.0293278	0.0243026	0.0287299	0.0251136	0.019048	0.0183289	0.0239939	0.0230037	0.0227107	0.0255387	0.0167486
CCBL2	0.0286068	0.0229372	0.0280051	0.0265771	0.0288248	0.0241754	0.034663	0.0321075	0.0315256	0.0255235	0.0295242	0.0245112	0.0236726	0.03367	0.0222394	0.0183762	0.0295995	0.0364058	0.0247297	0.0236677	0.0188333	0.0212889	0.018279	0.0142366	0.0129688	0.0302538	0.034239	0.0111748	0.0386778	0.0369566	0.0373852	0.0315891	0.0313321	0.0308586	0.0377201	0.0448641
RBMXL1	0.0387366	0.0455419	0.0422823	0.0251215	0.0285298	0.0172234	0.0140219	0.0265629	0.0128883	0.0273948	0.0334762	0.0284689	0.0290256	0.0362551	0.0272962	0.0322213	0.0245707	0.0174888	0.0224513	0.0203457	0.0275505	0.0320459	0.0300069	0.0362544	0.00769795	0.0252998	0.0332321	0.0379208	0.0224002	0.0276165	0.0304515	0.02421	0.0315639	0.0335452	0.024362	0.0259388
GBP2	0	0	0	0	0	0	0	0	0	0	0	0	0	0	0	0	0	0	0	0	0	0	0	0	1	0	0	0	0	0	0	0	0	0	0	0
LRRC8B	0.0395231	0.0338277	0.0344532	0.0298418	0.0281273	0.0299822	0.0308867	0.031076	0.0436975	0.0261876	0.0257075	0.0197062	0.020633	0.0234823	0.021092	0.0216889	0.0219031	0	0.0436823	0.0307125	0.0277748	0.0853531	0.0385575	0.0368643	0.014662	0.0298286	0.021468	0.0513733	0.0265078	0.0184822	0.0167816	0.0246849	0.0093122	0.0139437	0.009456	0.0187391
RP5-1007M22.2	0.00910159	0.00491406	0	0.009574	0.019421	0.0396629	0	0.0272134	0.0313507	0	0	0.00313017	0.00990052	0.00330266	0.00790895	0	0.0349108	0	0.00780726	0.0150084	0.0132602	0.00951528	0	0	0.159409	0.0276056	0.0559652	0.152287	0.0337607	0.0662415	0.0495721	0.0156718	0.0613758	0.093572	0.0121015	0.0264557
LRRC8C	0.00877584	0.0178731	0.0362121	0	0	0	0.0153753	0	0.0155151	0.0129963	0.0202349	0.00755302	0.00523087	0.0129691	0.0140879	0.00624088	0.0279031	0	0.0162297	0.00738982	0.0100004	0.0132778	0.0202578	0.0187286	0.360325	0.0264911	0.0306014	0.0550931	0.0446094	0.0576147	0.00962084	0.0156699	0.0301015	0.0494282	0.0095806	0.0240128
RP5-943J3.2	0.0367658	0.023844	0.0396044	0.0333908	0.0349677	0.0145538	0.0316695	0.0465846	0.0501007	0.0199851	0.0281182	0.0413144	0.0162596	0.0280967	0.0084612	0.0164736	0.0160359	0	0.0379517	0.0354771	0.00757903	0.0386839	0.0599386	0.0859685	0	0.0313869	0.0234816	0.04682	0.029986	0.00225459	0.0430353	0.0265996	0.00664223	0.00551434	0.0324544	0
LRRC8D	0.0231915	0.0383282	0.0368405	0.0218777	0.00930871	0.035561	0.022256	0.0227381	0.0184754	0.0156353	0.0222804	0.0225006	0.0324725	0.0358226	0.0287204	0.03921	0.0114708	0.0347603	0.0221138	0.0251919	0.0302203	0.0203877	0.0347543	0.0484384	0.0392168	0.0176437	0.0418937	0.0744627	0.0152794	0.0259559	0.024196	0.0113504	0.0375486	0.0212899	0.0297027	0.00890348
ZNF326	0.0263199	0.0342764	0.0269007	0.023899	0.0231481	0.0304311	0.0245159	0.0273368	0.023783	0.027065	0.0275869	0.0300923	0.0306159	0.029704	0.0285603	0.0329865	0.0296333	0.014437	0.0275354	0.0231803	0.0368731	0.0337445	0.0278653	0.0301635	0.0115545	0.0350023	0.0246518	0.0261854	0.0339618	0.0308943	0.0375644	0.0243206	0.0292692	0.0285357	0.0217543	0.0256513
BARHL2	0	0	0	0	0	0	0	0	0	0	0.00427635	0.0228373	0	0.0219098	0.00321175	0.10431	0	0	0.000703038	0	0.0747503	0.00426945	0	0	0.00271301	0	0	0	0	0.0253979	0.0197331	0	0	0.00348469	0.712403	0
RP4-665J23.1	0	0	0.00828134	0	0	0.00752486	0	0.00957318	0	0.0308948	0.00227841	0.00784983	0	0	0.0165315	0.0221713	0	0	0.00274728	0.00315691	0.0724799	0.00149994	0	0	0.0209921	0	0.0353592	0.0369758	0.00446616	0.044483	0.0364459	0.00503532	0.0419876	0.0359898	0.553276	0
ZNF644	0.0244084	0.0230047	0.0299831	0.0202973	0.0277955	0.0273423	0.0209801	0.0230432	0.0176176	0.0379714	0.0258118	0.0346763	0.0334663	0.0313913	0.027023	0.0346634	0.0334651	0.0235769	0.0253301	0.0218005	0.0388815	0.0319301	0.0256064	0.0292656	0.0149053	0.0268089	0.0269705	0.0252961	0.0239044	0.0258761	0.028242	0.0272179	0.0381275	0.0339045	0.0333669	0.0260481
HFM1	0.0395621	0.0274186	0.0445487	0.035013	0.0489724	0.0400698	0.0297028	0.0332985	0.0322971	0.00819299	0.0328735	0.0068504	0.0115633	0.0165302	0.00504607	0.0163793	0.0287788	0	0.0405363	0.0319018	0.0447312	0.0273533	0.0456158	0.0435582	0	0.0263747	0.0257327	0.0633426	0.0320893	0.0159363	0.0119591	0.0220371	0.0440023	0.0323205	0.0183993	0.0170118
CDC7	0.00731871	0.0132711	0.016161	0.00965641	0.0185586	0.0257731	0.0543112	0.0454935	0.0647573	0.0241202	0.0113279	0.0155097	0.0191072	0.016578	0.019882	0.0144378	0.0173156	0	0.0116474	0.00901299	0.0163172	0.0161991	0.0113005	0.0167891	0.00662631	0.0713251	0.0471087	0.0392055	0.0674585	0.0561634	0.0253138	0.0613739	0.0304614	0.0414687	0.0216453	0.0570038
EPHX4	0	0.0159088	0	0	0	0	0.017299	0.0174968	0	0	0.0245076	0.0501208	0.0182082	0.0344332	0.0235745	0.0241671	0	0	0.0428306	0.0187497	0.0265542	0.185096	0.0224253	0.0130501	0.0964886	0.0107418	0.0538454	0.0428138	0.0159891	0.051314	0.0330347	0.00526186	0.0749832	0.0132061	0.0602072	0.00769206
BTBD8	0.0416486	0.0414134	0.0663308	0.0428286	0.0272598	0.0170658	0.00746438	0.0134913	0.019271	0.0252056	0.0374952	0.0377681	0.0469391	0.0339848	0.0296751	0.0250905	0.0383166	0	0.0273996	0.0205857	0.0459965	0.0558024	0.0292207	0.0349486	0.0155928	0.0159306	0.0187012	0.0407306	0.0157535	0.0236569	0.00449419	0.0116616	0.0285544	0.0207635	0.0255411	0.0134175
KIAA1107	0.0129129	0.0229715	0.044803	0.0139164	0.0229171	0.014101	0.00682316	0.0187028	0.0123372	0.0139686	0.0186147	0.0317858	0.0188105	0.0562245	0.032134	0.033282	0.0108467	0.0960821	0.0216172	0.0196252	0.141753	0.0866861	0.0351763	0.0655549	0.00255657	0.0149249	0.0112348	0.0234823	0.0156385	0.0113661	0.00887618	0.01137	0.0110587	0.0131308	0.0143991	0.010315
GLMN	0.0157814	0.0236723	0.0207443	0.0171285	0.0239997	0.0232047	0.0417305	0.0247186	0.0334585	0.0161801	0.0229533	0.0198413	0.0228439	0.0324532	0.0349547	0.032283	0.0179004	0.00757525	0.0203823	0.0174548	0.0343064	0.0393578	0.0173946	0.0188525	0.0171448	0.0349187	0.0404211	0.0445565	0.0490779	0.0465361	0.0229577	0.0235562	0.0405902	0.0522281	0.0263705	0.02247
RPAP2	0.0207515	0.0232184	0.0253733	0.0223755	0.0287174	0.0285038	0.0171125	0.0226509	0.0261705	0.0278472	0.027567	0.0335781	0.033234	0.0459728	0.0380742	0.0410063	0.0282759	0.0287012	0.0259018	0.0228509	0.0367306	0.0471565	0.0258827	0.0257664	0.0150726	0.0214915	0.0288193	0.0212333	0.022375	0.0230569	0.0262806	0.0205354	0.0356949	0.0312949	0.0260376	0.0246885
EVI5	0.014476	0.0127536	0.0132446	0.0146297	0.0237316	0.0264435	0.0165815	0.0325183	0.0188464	0.0275261	0.00918408	0.0239014	0.00886694	0.0160188	0.0225946	0.0159589	0.010135	0.0124803	0.0131146	0.013338	0.0342499	0.022471	0.010324	0.0142576	0.0421221	0.0175919	0.0455595	0.0945403	0.0268402	0.0365444	0.0343997	0.0108811	0.0756269	0.0800187	0.0851689	0.0230595
RPL5	0.0258299	0.0225248	0.0236045	0.0305436	0.0339549	0.0365736	0.0345713	0.0254693	0.0285458	0.0303975	0.0236522	0.0223928	0.0211993	0.0247857	0.0244122	0.0205437	0.0240457	0.042953	0.027257	0.0319106	0.0213284	0.0214656	0.0251394	0.026312	0.0241466	0.0213934	0.04482	0.0313241	0.0216057	0.0273179	0.0296779	0.0220985	0.0373592	0.0324808	0.034558	0.0238052
FAM69A	0.00896249	0.0158257	0.0107296	0.00438255	0.00241422	0	0.0100554	0.00631807	0.0207098	0	0.00640044	0.0367495	0.0163421	0.0900107	0.0675701	0.0244352	0	0.159343	0.00376371	0.00464797	0.0542853	0.0130958	0.0031248	0.0093605	0.0380689	0.0101878	0.0230469	0.182363	0.0233923	0.0318252	0.00678438	0.00958548	0.0372329	0.0264277	0.027732	0.0148265
MTF2	0.0303512	0.0324905	0.032528	0.0300142	0.0295738	0.0233925	0.0188386	0.0262873	0.027772	0.0243662	0.0346281	0.0363953	0.0374611	0.0326345	0.0362047	0.0448582	0.0350681	0.00792997	0.0358456	0.0310429	0.0381087	0.0374306	0.0413797	0.0367612	0.0135841	0.0304389	0.0183574	0.0203441	0.0199325	0.0171588	0.0214411	0.0242379	0.0148415	0.0178586	0.0169692	0.0234728
TMED5	0.0202549	0.0230684	0.0139727	0.0164605	0.0253148	0.0272789	0.0280072	0.0160275	0.0233934	0.0150147	0.0229632	0.0137019	0.0167688	0.0175191	0.02622	0.0230125	0.02268	0	0.0162354	0.0126499	0.0141088	0.0187652	0.0148407	0.0104899	0.0478975	0.0327644	0.0322768	0.0301393	0.0429379	0.0564198	0.0670959	0.0608428	0.0439042	0.0490027	0.0301348	0.0678355
CCDC18	0.012219	0.00947287	0.00696482	0.0128902	0.0175305	0.0150725	0.0294941	0.0209876	0.0324453	0.0402174	0.0106271	0.0107227	0.0111663	0.0105003	0.009519	0.00490376	0.0152009	0	0.00761609	0.0124169	0.0124717	0.00985328	0.00841718	0.0054248	0.0157655	0.0461691	0.0148854	0.012785	0.0642251	0.0896821	0.0826709	0.106415	0.0120611	0.0131879	0.00882671	0.207192
DR1	0.020679	0.0274502	0.0297724	0.0206586	0.0151958	0.018156	0.0292253	0.0123026	0.0236414	0.0201632	0.0270107	0.0262515	0.0313975	0.025755	0.0324777	0.0306221	0.0221718	0.0505657	0.0233922	0.0226983	0.0286964	0.0312493	0.0221729	0.0318088	0.0307579	0.0226635	0.0248995	0.0235351	0.028367	0.0381977	0.0362929	0.0371633	0.0296667	0.0264749	0.0204536	0.0580136
FNBP1L	0.032854	0.0394706	0.042384	0.0321526	0.026985	0.0194169	0.0115281	0.0250844	0.0192646	0.0248048	0.0364553	0.0441918	0.0370805	0.0472815	0.0311207	0.0434092	0.0347085	0.042084	0.0331379	0.0307476	0.0610164	0.036844	0.035587	0.0385822	0.00635876	0.0200606	0.0135844	0.0108566	0.0124139	0.0118801	0.0162214	0.0173142	0.0169416	0.0153002	0.0162008	0.0166755
BCAR3	0.0225845	0.00988004	0	0.0109386	0	0.00905771	0	0.0112805	0	0.0290572	0.00420386	0	0	0.0151489	0.00539829	0.0344388	0	0	0.0042009	0.00635976	0.0167657	0.0154932	0	0.0156694	0.179252	0.00524929	0.0287009	0	0.00942964	0.043869	0.043616	0.00627208	0.137919	0.13523	0.199985	0
RP4-561L24.3	0.0167345	0	0.0714804	0.0379231	0	0.0119945	0	0	0.0435749	0	0	0.0675256	0.0601793	0.0852392	0.0977519	0.083128	0	0	0	0.00578699	0.117119	0.0430897	0	0.0122281	0	0.0116071	0.0403158	0	0.00668411	0.0420303	0.00833025	0	0.0928983	0.0321016	0	0.0122768
DNTTIP2	0.025768	0.0267036	0.027055	0.0261688	0.0273788	0.0331039	0.0280575	0.0312755	0.0259274	0.0290696	0.0301776	0.0289967	0.0261688	0.0273554	0.0289774	0.0273034	0.0273026	0.0246399	0.0297952	0.0230132	0.0271899	0.0314655	0.0329762	0.0316507	0.0196904	0.0276919	0.025246	0.022735	0.0268746	0.027556	0.0386957	0.0264058	0.0294272	0.0295331	0.0222292	0.0263944
GCLM	0.0232687	0.0262668	0.0195549	0.0168767	0.0217694	0.0218768	0.0455034	0.0219539	0.031903	0.0254563	0.0231589	0.0191264	0.021402	0.0250832	0.0292109	0.0309213	0.0138704	0	0.0200956	0.0195571	0.0148849	0.0210943	0.0155293	0.0299987	0.0245595	0.0252139	0.0472568	0.0231581	0.041827	0.0595674	0.0320352	0.0350422	0.0397548	0.051417	0.0435358	0.0382696
ARHGAP29	0	0	0.0020932	0.00360181	0	0	0	0	0.0104609	0	0.00294981	0.0288402	0.00368311	0.00154214	0	0.00429222	0.0266862	0	0.00234498	0.00207075	0.0115382	0.009264	0.00711072	0	0.758121	0.00790798	0.00922162	0.0132383	0.00113556	0.0098595	0.00397185	0	0.00782811	0.0182179	0.0540198	0
ABCD3	0.0145294	0.0227178	0.0164438	0.0163811	0.0207087	0.0255803	0.0381133	0.0259496	0.0254119	0.0218387	0.0138516	0.0257715	0.0271065	0.0203189	0.0291672	0.0272313	0.0210985	0.0188107	0.0196605	0.0195495	0.0187884	0.0196638	0.018469	0.0298488	0.0106611	0.0292833	0.045695	0.0353505	0.0438444	0.0576164	0.0357678	0.0294833	0.0424215	0.0611259	0.0416455	0.0300945
F3	0.00848631	0	0.00690209	0	0.0157001	0.0166179	0.0332846	0.034406	0.00312544	0.0363165	0	0	0.00201879	0	0.00463177	0.00334812	0	0	0.00228026	0.00136948	0	0.00423197	0	0.00458867	0.131497	0.00708093	0.039642	0.0682933	0.0238458	0.055639	0.0344064	0.00693906	0.0715718	0.241417	0.138587	0.00377255
LINC01057	0	0	0	0	0	0	0	0	0	0	0	0	0	0	0	0	0.160666	0	0	0	0	0	0	0	0	0	0	0	0	0	0	0	0.355441	0.483892	0	0
SLC44A3	0	0	0	0	0	0.0297601	0	0	0	0	0	0	0	0	0	0	0	0	0	0	0.0358008	0	0	0	0	0	0	0	0	0.0297027	0.0424863	0	0.204253	0.402065	0.255932	0
CNN3	0.0224019	0.0212418	0.0257231	0.0242519	0.0164706	0.0302512	0.0317029	0.030731	0.0265862	0.0249966	0.0352277	0.0275726	0.0194253	0.0117259	0.0124858	0.0518475	0.036088	0.0147537	0.0177832	0.00806976	0.0156672	0.0249906	0.0139491	0.0175778	0.0107961	0.0306018	0.0292657	0.0241105	0.0325861	0.0387464	0.0348765	0.0254372	0.051072	0.0777625	0.0659314	0.0172922
RP4-639F20.1	0.0133904	0.0149258	0.0303233	0.00975674	0.0109821	0.055678	0.0353646	0.0169373	0.0432647	0.0495435	0.0274484	0.0232708	0.0106603	0.0104785	0.00487376	0.0363909	0.0104107	0.0541625	0.00579924	0.00343172	0.0161639	0.00580557	0.00343759	0.0135172	0.00330205	0.0199335	0.047351	0.0574973	0.0290097	0.0488485	0.0466976	0.0300546	0.0703586	0.0610323	0.058469	0.0214284
ALG14	0.0249644	0.0300106	0.0230282	0.0313216	0.0383001	0.0365388	0.0297329	0.0287593	0.0388013	0.0328034	0.0265338	0.0215309	0.0275765	0.029615	0.0269077	0.0223097	0.0297335	0	0.0339878	0.0295307	0.0246319	0.0275842	0.0253402	0.0275032	0.0205775	0.0312688	0.0263741	0.0203274	0.0311684	0.0262364	0.0262905	0.0315769	0.0224726	0.0330096	0.026591	0.0370612
TMEM56	0.0168957	0.0267134	0.033592	0.00756803	0.0102369	0.0161304	0.0231444	0.00924866	0	0.0493969	0.0302035	0.0292393	0.0228939	0.0105721	0.0504134	0.166889	0.0241749	0	0.010636	0.0180271	0.0265738	0.0155505	0.0170131	0.0128299	0	0.0278498	0.0437218	0	0.0568089	0.0444993	0.0232787	0.0293364	0.0558726	0.0546001	0.0339439	0.00214606
RWDD3	0.0157905	0.0389745	0.0297913	0.0182733	0.0181412	0.0189918	0.0112238	0.01672	0.0290161	0	0.0153874	0.0407955	0.0417295	0.0253916	0.0256063	0.0321564	0.0239011	0.201697	0.0162569	0.0123154	0.0198167	0.0254223	0.0349916	0.0169058	0	0.0268858	0.020893	0.00682643	0.0159083	0.0256908	0.0237435	0.0119398	0.046379	0.0323005	0.0350781	0.0250591
PTBP2	0.0276709	0.0296836	0.0324071	0.0222304	0.0286128	0.027916	0.0242843	0.0233317	0.0257148	0.0259803	0.0333286	0.0366936	0.0310918	0.0302162	0.0281951	0.0401779	0.03839	0.0191155	0.0379733	0.0256576	0.0333926	0.0429411	0.0372412	0.0297096	0.0035853	0.0265881	0.0227087	0.0187868	0.0205094	0.0201186	0.0292762	0.0303181	0.0220871	0.0240105	0.01826	0.0317953
DPYD	0.00474732	0.00541131	0.0176794	0.00827833	0.00739512	0.0621411	0.0481369	0.0175803	0.0101441	0	0.0192393	0.0966318	0.0455855	0.0376685	0.0167101	0.0783856	0.0381124	0	0.00411438	0.0105696	0.0725585	0.0198954	0.0110089	0.00806467	0.0159283	0.0318897	0.0345942	0.0367511	0.0509686	0.0211862	0.0176756	0.0424502	0.0358422	0.0184872	0.0175364	0.0366319
RP11-272L13.3	0.0121999	0.0165423	0.0644257	0	0.0264827	0.0187217	0	0	0.144784	0	0.0569519	0.105685	0.0558039	0.148682	0.0167701	0.187409	0	0	0.0105143	0	0.0222433	0.0697608	0	0	0	0	0	0	0	0	0	0	0	0	0.0292018	0.0138216
RP11-490G2.2	0.0183286	0.00323324	0.0181335	0.00979274	0.00586129	0.0278227	0.0058132	0.00938883	0	0	0.0453938	0.148443	0.0841416	0.120498	0.0400595	0.141766	0.0632414	0	0.0235825	0.0098817	0.0666691	0.0351585	0.0306358	0	0.0211309	0.0113404	0.00257163	0.00895098	0.00382353	0.00302796	0.0124948	0.00434489	0.0126631	0	0.0118064	0
MIR137HG	0.00389255	0.00700625	0.0358077	0.0104901	0.0179092	0.0193268	0.00946939	0.00503258	0.0095884	0	0.00892019	0.146737	0.0341078	0.0924491	0.0328081	0.0365785	0.0340401	0.249817	0.0202086	0.00731065	0.0465784	0.044692	0.0211845	0.0189056	0	0.0114759	0.00479878	0.0113452	0.00190965	0.0027748	0.00721913	0.030658	0.00209397	0.00584944	0.0069024	0.00211279
RP5-1070A16.1	0	0.0328232	0	0	0	0.0309153	0	0	0.0467123	0	0.00940251	0.201483	0.0233672	0.0918236	0.0513416	0.217108	0.0468536	0	0.0276155	0	0.0278474	0	0	0	0	0	0.00580812	0.0836186	0.0111598	0.0116699	0	0.0226829	0.0284094	0.029359	0	0
SNX7	0.00801976	0.00706633	0.0120375	0.0125322	0.0148779	0.0261441	0.0406426	0.0531161	0.0308506	0.0305343	0.00821073	0.00631796	0.00933769	0.004811	0.00963882	0.0336785	0.0130528	0.0135417	0.00980115	0.0138659	0.0176693	0.00869629	0.0154759	0.0111166	0.0346518	0.0250006	0.0383447	0.1039	0.0551691	0.0569046	0.0328137	0.0291654	0.0551148	0.0633434	0.0696172	0.0249389
LPPR5	0.00572832	0.0112099	0.0432133	0.0133738	0.00171372	0.00098204	0.00296765	0.0105298	0.00832944	0.0105757	0.00990745	0.0494145	0.0170211	0.0715973	0.0272161	0.0648164	0	0.100138	0.027598	0.0136255	0.095017	0.0694134	0.0189956	0.0530853	0.0114703	0.00543673	0.00647852	0.177494	0.00217183	0.00388812	0.00125405	0.00187191	0.0113602	0.0086192	0.0420433	0.00144229
LPPR4	0.00939425	0.0317752	0.0511923	0.00952838	0.00262914	0	0	0.0132906	0.013827	0	0.0117377	0.0617035	0.0157107	0.0348022	0.0622791	0.0964269	0.00397588	0.0753365	0.000940795	0.00575711	0.126702	0.0275098	0.00469003	0.0536158	0.00399709	0.0203147	0.0181612	0.0523221	0.00549807	0.0304282	0.0154281	0.00326735	0.0760445	0.0378627	0.0141482	0.00970338
PALMD	0.000766108	0.00407704	0.00387614	0.00288362	0.00438944	0.00666418	0.00254083	0	0.00481227	0	0.00324178	0.157221	0.0153264	0.345106	0.153565	0.00382921	0.00978808	0.169692	0.00212676	0.00179892	0.00925738	0.00101056	0.00207885	0.00365343	0.0337983	0.00671729	0.00431861	0.0027012	0.00605568	0.00122778	0.00174801	0.00518726	0.00693101	0.0013718	0.0138681	0.00837041
AGL	0.0219304	0.0201636	0.029441	0.0360894	0.0234069	0.0234087	0.0183212	0.0225361	0.0223608	0.0204084	0.027486	0.0358529	0.0385395	0.0388915	0.0404768	0.0387585	0.028221	0	0.0183315	0.0196816	0.0363934	0.0283821	0.0215638	0.0201432	0.00763219	0.0182765	0.0372479	0.0189171	0.0206547	0.0337958	0.0438569	0.025628	0.0490102	0.0341144	0.033652	0.0464259
SLC35A3	0.0295261	0.0226154	0.0322022	0.026352	0.023042	0.0234844	0.0208395	0.0250809	0.0267215	0.0282878	0.0203971	0.0223904	0.025029	0.031739	0.0374798	0.0359819	0.0102164	0.0323851	0.0285585	0.0291865	0.026118	0.0295132	0.0229282	0.0300049	0.0229599	0.0320203	0.0257067	0.0426089	0.022267	0.0380055	0.025036	0.0237776	0.034325	0.0286056	0.0364138	0.0281938
HIAT1	0.0201031	0.0209811	0.0225019	0.0225427	0.0304547	0.0294387	0.026395	0.0227176	0.02359	0.0148646	0.0191741	0.0240001	0.0287454	0.028597	0.0268221	0.0326356	0.0194999	0.0146399	0.0209167	0.0230493	0.0226786	0.025047	0.0287239	0.0199209	0.0302102	0.0278026	0.0336684	0.0295253	0.0315481	0.0324973	0.0410482	0.0261043	0.0563266	0.0425791	0.0454471	0.0352026
SASS6	0.0171238	0.0210427	0.0163802	0.0159943	0.0293393	0.0226339	0.0480095	0.0487567	0.040457	0.0225693	0.0150265	0.0248336	0.0195265	0.0162443	0.0198891	0.0188003	0.0194374	0	0.0160273	0.0144021	0.0307779	0.0200385	0.0161976	0.0296604	0.0122088	0.041329	0.0346673	0.0374516	0.0616475	0.0635016	0.0330779	0.0526779	0.0216697	0.0329471	0.0203972	0.0452562
TRMT13	0.0293783	0.036216	0.0394819	0.0289648	0.0331255	0.0339195	0.0215946	0.0246409	0.0369448	0.0201279	0.0361668	0.0243657	0.0254615	0.0290122	0.0241623	0.0369026	0.0263744	0.00618389	0.0303168	0.0298756	0.0327289	0.0299831	0.0330936	0.0369714	0.014869	0.0223102	0.0304749	0.0258222	0.0228974	0.0247702	0.0225662	0.0174813	0.0294986	0.0366802	0.0300381	0.0165986
LRRC39	0	0.0156198	0.0143694	0.00404648	0.00773077	0	0	0	0	0.0329134	0	0.00779055	0.0131348	0.00494581	0.011562	0.011915	0.0150766	0	0.00864579	0.0126461	0.00353225	0.00352153	0.00613982	0	0.773807	0.00525039	0.00363494	0	0.00452992	0.00260519	0.00585118	0.0024036	0.0034867	0	0.0206998	0.0041409
DBT	0.0395058	0.0355206	0.0403113	0.0232292	0.0250831	0.0225476	0.0150659	0.0283601	0.0233487	0.0149852	0.0428992	0.0240916	0.0351212	0.0228751	0.0310034	0.0303041	0.0242696	0.00839953	0.03217	0.0308031	0.0258846	0.0436629	0.0396726	0.0421509	0.0238317	0.0241379	0.0262981	0.0287468	0.0214566	0.0225037	0.0192347	0.017642	0.0351735	0.0322254	0.0281275	0.0193567
RTCA	0.02868	0.0244814	0.0239215	0.0283604	0.0241862	0.023958	0.0218727	0.0305017	0.0186864	0.0293531	0.0313555	0.0289573	0.031021	0.0322976	0.0278741	0.0378996	0.0314282	0.0295843	0.0283979	0.0285647	0.0325958	0.0318952	0.0305066	0.0336991	0.0350876	0.0242624	0.0202094	0.0322926	0.0229603	0.0226706	0.0306992	0.0220564	0.0266074	0.0299354	0.0208944	0.0222461
CDC14A	0.0109134	0.0110565	0.0126654	0.0303389	0.0273834	0.0373984	0.0413868	0.0149389	0.0331969	0	0.00659972	0.003597	0.00716033	0.00617618	0.00368165	0.019554	0	0	0.0245197	0.0188699	0.0117985	0.00823252	0.0287315	0.0119336	0.0275762	0.0334255	0.0515918	0.0815053	0.0414554	0.068336	0.066042	0.0369516	0.0723672	0.0622492	0.0610532	0.0273133
GPR88	0	0.0110331	0.00894975	0	0	0.0209872	0.0925132	0	0.10243	0	0	0.0260848	0.105119	0.0330057	0.0985821	0.0510634	0	0	0.00198406	0.00709553	0.0382207	0	0	0.01197	0	0.0262143	0.0549511	0	0.0186713	0.0233481	0.00440918	0	0.107394	0.0575124	0.0984609	0
VCAM1	0.0019158	0.000202261	0.0011288	0	0.00513186	0.00680905	0.0192197	0.00173916	0.00912456	0	0.000367249	0.00138292	0.00341696	0.00152463	0.00097109	0.000490768	0.0019927	0.00872007	0.000878483	0.00106491	0.00112626	0.00113356	0.00149088	0.00101308	0.00568116	0.00190594	0.0881832	0.0210172	0.0157928	0.0943473	0.0265302	0.00952463	0.181344	0.111933	0.366622	0.00627351
EXTL2	0.0206556	0.0239857	0.0269529	0.0184895	0.0175379	0.0276355	0.0217951	0.0272781	0.0145543	0.0237645	0.0179992	0.0219178	0.0209813	0.0301583	0.0289299	0.0285427	0.00895613	0.00894272	0.016906	0.0168218	0.0285097	0.0234793	0.0161399	0.0298002	0.0148622	0.0228629	0.0434342	0.047509	0.0260779	0.0536852	0.0321077	0.0224565	0.0622281	0.0595156	0.0649093	0.0296173
RP4-549L20.3	0.034682	0.0514349	0.0607126	0.0415209	0.01633	0.0314295	0.028127	0.0152852	0	0.0754197	0.0277505	0.0436461	0.0202894	0.00585319	0.0245188	0	0.0462201	0	0.0115868	0.0215272	0.00940183	0.0188359	0.00917555	0.0165682	0	0.0275949	0.0552907	0.0193613	0.0339131	0.0226488	0.0468229	0.0381525	0.0493673	0.0350294	0.0314949	0.0300088
SLC30A7	0.0398791	0.051557	0.0278933	0.0315856	0.0217365	0.0369689	0.026409	0.0122088	0.0228882	0.0076701	0.0430974	0.0233159	0.0298739	0.02836	0.0346231	0.043801	0.020457	0	0.037131	0.0310418	0.0158846	0.041531	0.0491807	0.0370926	0.0381747	0.0232722	0.0261425	0.0217336	0.0224067	0.0223305	0.029306	0.0162347	0.0269086	0.0191559	0.0196535	0.0204944
DPH5	0.0208378	0.0171406	0.0131273	0.031788	0.032271	0.0494554	0.0268123	0.0245743	0.0272695	0.0299584	0.0135267	0.0229244	0.0186108	0.0301307	0.0196216	0.0174995	0.0278975	0.00996922	0.0184238	0.0248915	0.0218332	0.0147992	0.0148853	0.0244117	0.027893	0.0190826	0.0530177	0.0358679	0.0169605	0.039158	0.0411575	0.0189297	0.0490908	0.0524536	0.0688969	0.0248322
RP11-421L21.3	0.0131258	0.0160487	0.0130351	0.00451921	0.0135876	0.0258358	0.0382641	0.00669155	0.0173445	0.0349934	0.0209132	0.0211987	0.0158224	0.0353366	0.0120645	0.0238527	0.0143043	0.0744356	0.0163508	0.0135135	0.0212942	0.0174006	0.00923825	0.0224775	0.0232221	0.00983561	0.0574857	0.0506296	0.0151256	0.0375074	0.0384123	0.00922248	0.0762207	0.0890211	0.0715528	0.0201162
RP4-575N6.4	0.00996621	0	0	0	0	0.0499503	0	0	0	0	0.00981261	0.0104765	0	0.0180302	0	0	0	0	0.00578057	0.0062173	0.00495768	0	0	0	0.0873633	0.0334352	0.0652679	0	0.0103887	0.115825	0.0312389	0.0357241	0.209504	0.159859	0.101567	0.034636
S1PR1	0.00498874	0.00258399	0	0.00542091	0.0030852	0.0220426	0.0194266	0.0198511	0.0103504	0	0.00150815	0.0034742	0.00221784	0.00379245	0	0.00501882	0.0044424	0	0.00950549	0.00107991	0.00122114	0.00257686	0.00386179	0.00513495	0.0249796	0.00207702	0.0757851	0	0.0205655	0.0770998	0.0603591	0.00244429	0.205128	0.241384	0.14006	0.0185343
RP11-157N3.1	0	0	0	0	0	0	0	0	0	0	0	0	0	0.0382988	0	0	0	0	0	0	0.934877	0	0	0	0	0	0	0	0	0	0	0.0268245	0	0	0	0
OLFM3	0.00847695	0.00659781	0.0386776	0.0084441	0.00671676	0	0	0.0100191	0.00539092	0	0.00501534	0.107767	0.0212956	0.0701999	0.055764	0.089879	0.00511519	0.0282618	0.0381639	0.00910189	0.0701895	0.0822206	0.0413798	0.0316788	0.00203902	0.00480625	0.00432576	0.0131791	0.00200022	0.0165018	0.0128523	0	0.00298446	0.0034116	0.195777	0.00176791
COL11A1	0.0111215	0.0135217	0.011729	0.0135347	0.0213979	0.0271078	0.0266571	0.0167193	0.0191133	0.0144252	0.00956687	0.00825214	0.00999289	0.00458628	0.00499263	0.0168061	0.00964833	0	0.0232975	0.017825	0.00495532	0.0200506	0.0337364	0.0184032	0.00430269	0.0332536	0.0511072	0.0739199	0.0323615	0.0423984	0.049186	0.0242709	0.0363139	0.163051	0.102242	0.0301521
RNPC3	0.0224087	0.0284584	0.037943	0.0271287	0.0286432	0.0255169	0.0244772	0.0199846	0.0133468	0.0339725	0.0301693	0.0341711	0.0328998	0.0361386	0.032831	0.0371337	0.027326	0	0.0273247	0.0237319	0.0385248	0.0346775	0.0235498	0.0306013	0.0174586	0.0190875	0.0283178	0.0329807	0.0188999	0.0230924	0.0308432	0.0207305	0.0439626	0.0407207	0.0320302	0.0209163
AMY2B	0.04409	0.0675898	0.0192079	0.0558418	0.00981363	0.0152173	0.00680686	0	0.0113669	0.053833	0.0309053	0.0314309	0.0625421	0.00721736	0.0587667	0.0259025	0.00818725	0	0.0369728	0.0149307	0.0449712	0.0275113	0.0409271	0.0661095	0.0133167	0.0123298	0.0121388	0.0219903	0.00803455	0.019077	0.0326605	0.0163919	0.0315867	0.028531	0.0237406	0.0400606
PRMT6	0.0185244	0.0211096	0.0202545	0.0147479	0.0162844	0.0269879	0.0311812	0.0228748	0.0304865	0.0153109	0.0240696	0.024248	0.017443	0.0263918	0.0160676	0.0254242	0.0183502	0.0235586	0.0151639	0.0193964	0.0248106	0.0170288	0.0135827	0.0321783	0.0177284	0.0357127	0.0424386	0.0730024	0.0413535	0.0457639	0.0378743	0.0326919	0.0490068	0.0436019	0.0444189	0.0209308
NTNG1	0.0327718	0.0361666	0.0630131	0.0075365	0.00963419	0.00365587	0.00441425	0.0132649	0.00969772	0	0.0489329	0.00874429	0.0270126	0.0367376	0.0233009	0.0444498	0.00699817	0	0.00259315	0.00756098	0.08042	0.0295633	0	0.0222081	0.018826	0.0247137	0.027761	0.142699	0.0148826	0.0460373	0.010196	0.0131321	0.0767415	0.0455165	0.0487798	0.0120376
VAV3	0	0	0.00573805	0.0110265	0	0.00690328	0	0	0.0162904	0.0452943	0.0176127	0.0531929	0.0824556	0.0578921	0.0310824	0.142976	0.00986328	0.298762	0	0.0123452	0.0851688	0.0162614	0	0.0262797	0	0.0134991	0	0	0.0162424	0.00699165	0	0.00472095	0	0	0.0394007	0
SLC25A24	0.0377098	0.0322047	0.0278643	0.036924	0.0289041	0.0286205	0.0226045	0.0362805	0.0382121	0.0414143	0.0426083	0.0241116	0.0183803	0.0191988	0.0193295	0.0264951	0.0334128	0.0284285	0.0369454	0.0323429	0.0155458	0.0232409	0.0431433	0.0162702	0.0227235	0.0356625	0.0175612	0.0179542	0.0291704	0.0205252	0.0153153	0.0376422	0.0189866	0.0164883	0.0240776	0.0337007
RP11-483I13.5	0.0451162	0.0374465	0.0300541	0.00970894	0.0579538	0.0147698	0.0214141	0.0237778	0.0381703	0.0371435	0.0160497	0.0274957	0.0379415	0.0258389	0.00306979	0.01422	0.0346263	0.0354233	0.0363379	0.0262073	0.0305791	0.0189686	0.0221383	0.0345544	0.0082784	0.0272303	0.0139337	0.0385007	0.0140092	0.0265588	0.021706	0.0181624	0.0195636	0.0487501	0.0512637	0.033037
FAM102B	0.0224549	0.0261486	0.0222614	0.0129691	0.0180869	0.0212022	0.0232072	0.0114011	0.0331302	0.0214907	0.0254743	0.0318697	0.0231473	0.0368569	0.0252886	0.0538989	0.0136512	0	0.0245356	0.019785	0.0298478	0.00985498	0.0206262	0.028217	0.0409086	0.0280878	0.014635	0.0482378	0.0257794	0.0375897	0.0561529	0.0570373	0.00421924	0.0199038	0.018935	0.0931076
HENMT1	0.013245	0.0194618	0.0361275	0.0168108	0.011206	0.0113301	0.00580259	0.0222689	0.0167447	0.0141625	0.0158021	0.0583943	0.0381506	0.09755	0.0727643	0.0353957	0.0183874	0.100313	0.0184513	0.0107252	0.0755525	0.0367902	0.0183919	0.030685	0.0271818	0.0137551	0.0102164	0.0267567	0.0116187	0.00870657	0.0154957	0.0191715	0.00980322	0.008436	0.0213728	0.0329716
PRPF38B	0.0217452	0.0240835	0.0223708	0.0220242	0.0303916	0.0317429	0.0252565	0.0291864	0.0297901	0.0324413	0.0260553	0.0241031	0.0275046	0.0245089	0.0220288	0.031081	0.0306856	0.0211068	0.0252504	0.0260896	0.027106	0.0275572	0.0286345	0.0271478	0.0345753	0.0289888	0.0296579	0.0254222	0.0318115	0.0314262	0.0338607	0.0297667	0.0306305	0.0289573	0.0263472	0.0306637
STXBP3	0.013422	0.0159293	0.020119	0.0211882	0.0403931	0.0329825	0.027574	0.0197763	0.0311646	0.00519496	0.0155405	0.0165089	0.0112405	0.0179624	0.0143841	0.0194766	0.0285005	0.00603997	0.0142743	0.0206716	0.0166599	0.0204574	0.0168414	0.0180032	0.0361596	0.0234378	0.0420028	0.0422028	0.0306249	0.0507906	0.048352	0.0316791	0.0663185	0.0613792	0.0561448	0.0466026
AKNAD1	0.0503182	0.0440095	0.0219235	0.0578638	0.0975255	0.0481372	0.0109381	0.0250683	0.0368704	0.0815967	0.030903	0.00450096	0.0137599	0.00397466	0.00245153	0.00789278	0.02944	0	0.05743	0.0714763	0.0079802	0.0253564	0.0802124	0.027874	0.00128921	0.026168	0.0151944	0	0.0164523	0.00901199	0.0158955	0.0315882	0.00409061	0.00573021	0.00538296	0.031693
GPSM2	0.0162615	0.0141714	0.00815939	0.0203242	0.0302585	0.0200723	0.0240203	0.0255993	0.0285852	0.0252699	0.0219535	0.0179207	0.00988688	0.010117	0.00641765	0.0112643	0.0197762	0.00529387	0.0239659	0.0251974	0.0054977	0.014353	0.0283462	0.0238893	0.00607444	0.0377802	0.0187126	0.0437099	0.039603	0.0510368	0.057801	0.0868097	0.0252928	0.0194227	0.0111527	0.166002
CLCC1	0.0237602	0.027493	0.0258278	0.0214207	0.0206225	0.0195153	0.037144	0.0329602	0.0429834	0.0246803	0.0213304	0.0221404	0.0313085	0.0225364	0.0305707	0.0271184	0.0168796	0	0.0215028	0.0220292	0.025927	0.0209989	0.014512	0.0229183	0.0213799	0.0254888	0.0325333	0.0752065	0.0348915	0.0373381	0.027041	0.032535	0.0346602	0.0351517	0.0429721	0.024622
WDR47	0.0468013	0.0493587	0.0444798	0.0367276	0.0233187	0.0204662	0.0115602	0.0330787	0.0144402	0.0502575	0.04749	0.0334786	0.0368252	0.0320187	0.0333583	0.040237	0.0442907	0.025328	0.0402183	0.038318	0.0284365	0.0424704	0.0473246	0.0314463	0.00357908	0.0195382	0.00936474	0.00788131	0.010235	0.010746	0.0156773	0.017422	0.0129456	0.01366	0.00639611	0.0208253
TAF13	0.0218801	0.0306232	0.030698	0.0168209	0.0127829	0.0247963	0.0244909	0.0139737	0.0362017	0.0417116	0.0296158	0.0304514	0.044277	0.0149569	0.0209248	0.0549472	0.0547982	0	0.0243583	0.012977	0.0414721	0.0500438	0.0214899	0.0360616	0.0229944	0.0263733	0.0328624	0.0190006	0.0219962	0.0202749	0.0391	0.0199602	0.022696	0.0381994	0.0250575	0.0211316
RP5-1065J22.8	0.0335321	0.0433324	0.0384578	0.0441604	0.0342175	0.019864	0.0249271	0.0337353	0.018071	0.0300804	0.0524585	0.0277535	0.0325483	0.0287172	0.0256772	0.0236455	0.0388391	0	0.0350278	0.0300758	0.0285376	0.0274908	0.0428129	0.0231853	0.0186098	0.0305684	0.0213285	0.0248604	0.0161242	0.0225656	0.0281927	0.02321	0.0176648	0.0198852	0.0158877	0.0239551
TMEM167B	0.0308059	0.0382766	0.0249034	0.0220035	0.0282028	0.0167545	0.00793332	0.0221982	0.027437	0.0329435	0.0367279	0.0269439	0.0343131	0.0254159	0.0377939	0.0287589	0.036549	0.0484825	0.0272355	0.0213782	0.0348287	0.0328788	0.0334618	0.0349672	0.0251663	0.0221688	0.0197153	0.0261562	0.018982	0.0192065	0.0192907	0.0192752	0.0320903	0.0331942	0.0360593	0.0175011
SCARNA2	0	0.0725965	0	0.0287012	0	0	0.0613032	0	0.155256	0	0.0371141	0.0287739	0.00775227	0.0553086	0.0459084	0.112136	0	0	0.0236512	0	0.0239428	0.00789888	0	0	0	0.025236	0.0576271	0	0.00612261	0.00921235	0.0492646	0.0163302	0.0529095	0.0910596	0.0172094	0.014685
C1orf194	0.00140966	0.00408907	0.0101054	0	0.00193959	0.00829052	0.0115975	0.0048294	0	0	0.00204011	0.0130649	0.0156425	0.0496236	0.04749	0.0286707	0.00613064	0.0628472	0.000656473	0.000913449	0.0294232	0.00447048	0	0.0187509	0.0077489	0	0.0298456	0.0299886	0	0.0343028	0.0330062	0.00233751	0.109046	0.145092	0.283312	0.00333569
KIAA1324	0.019541	0.0125018	0.0461522	0	0	0.0123114	0.0115644	0.0238411	0.0220366	0	0.0418405	0.052012	0.069482	0.0602935	0.0896909	0.0659361	0.00403576	0	0.0201017	0.0170364	0.10349	0.0212296	0.0168033	0.0290392	0.0144361	0.0153408	0.0233319	0.0509989	0.00837512	0.0151696	0.0112673	0.00237887	0.00456498	0.0355498	0.0658661	0.013781
SARS	0.0323584	0.0322768	0.0339203	0.0328218	0.0321058	0.0214769	0.0207237	0.0252588	0.0247398	0.0254518	0.0293552	0.0313358	0.0326118	0.0283946	0.0286515	0.0308589	0.0315332	0.027638	0.0410701	0.0358109	0.0315323	0.0396729	0.0396583	0.0321755	0.0134678	0.031722	0.0216712	0.0221989	0.022449	0.0185856	0.0210614	0.0229429	0.0214578	0.0224832	0.0199954	0.0205321
CELSR2	0.0233821	0.0294001	0.037349	0.0356027	0.0203403	0.0183428	0.0171344	0.0242474	0.0221865	0.0349326	0.0304684	0.0380145	0.0421778	0.0262662	0.0323753	0.0412478	0.0325119	0.00713149	0.0428874	0.0361028	0.0345933	0.0468241	0.0424318	0.0170109	0.00886154	0.0234631	0.0227541	0.0190116	0.0233935	0.0269475	0.012339	0.0229545	0.0235588	0.0338158	0.0325734	0.0173654
PSRC1	0.00428539	0.00496456	0.00392926	0.00462823	0.00763993	0.00381068	0.00733112	0.0057578	0.00827989	0.00746658	0.0042802	0.00560687	0.00524414	0.00312283	0.00358107	0.00507686	0.0054583	0	0.00329591	0.00400742	0.00253825	0.0043863	0.00404262	0.00305757	0.00978392	0.0376066	0.00691556	0.0138597	0.0360384	0.0947205	0.130925	0.195411	0.00808605	0.0132476	0.0143881	0.327226
SORT1	0.0151419	0.016083	0.0193236	0.0190597	0.0186804	0.0212479	0.0168019	0.0196149	0.0376246	0.0191973	0.0205884	0.031449	0.0306642	0.0287595	0.0330258	0.0188598	0.0326225	0.0298447	0.0170455	0.0175256	0.0287083	0.0164725	0.0149271	0.0207944	0.0592068	0.0357816	0.0189374	0.0244292	0.0431742	0.0299512	0.0381498	0.064666	0.0173518	0.0228749	0.0266547	0.0747594
PSMA5	0.0181122	0.019536	0.0237475	0.0193759	0.0234476	0.0309113	0.0288209	0.0241714	0.0282404	0.0274281	0.0198848	0.026605	0.0306108	0.0302558	0.0266705	0.0311995	0.0218471	0.0234715	0.0188354	0.0186068	0.0287053	0.0285544	0.0201198	0.0292888	0.0354045	0.0233992	0.0378023	0.0354832	0.0290917	0.0339185	0.04053	0.0242249	0.0370321	0.0419341	0.042368	0.0203648
ATXN7L2	0.0280384	0.0223551	0.0319776	0.0322598	0.0463736	0.0412583	0.0296224	0.0338415	0.0150939	0.0447623	0.0347639	0.023674	0.0394223	0.0284085	0.0293767	0.036122	0.0407992	0	0.036724	0.0294994	0.0411828	0.0446835	0.038275	0.0391067	0.0170298	0.0307206	0.0149304	0.015965	0.0222237	0.0142658	0.026227	0.0204593	0.0129468	0.0110627	0.0141124	0.0124358
CYB561D1	0.0273956	0.0389706	0.0386235	0.0423918	0.0277837	0.0212182	0.0117829	0	0.0446247	0	0.046241	0.0300312	0.0272675	0.0322337	0.0354773	0.0567507	0.00660586	0	0.0530401	0.0321469	0.00947516	0.0371963	0.0822595	0.0532088	0	0.0213807	0.0331893	0.035731	0.0103092	0.0108337	0.0190969	0.0131917	0.0254705	0.0286329	0.0224787	0.0249603
AMIGO1	0.0180051	0.033287	0.0232685	0.0400635	0.00450287	0.0286382	0.0186836	0.0172689	0.0369183	0	0.0207891	0.0326772	0.0212708	0.0174938	0.0305002	0.050988	0.0338344	0	0.0306967	0.0139332	0.0643971	0.0288142	0.0203016	0.0538585	0	0.00981741	0.0605808	0.0268549	0.0121906	0.0325094	0.0239832	0.0060721	0.0692742	0.0383527	0.0667508	0.0134233
GPR61	0	0	0	0	0.0387781	0	0	0	0	0	0	0	0	0	0	0	0	0	0	0	0.155309	0	0	0.553973	0	0.0221177	0.0487763	0	0	0	0.0410859	0	0	0	0.0739593	0.0660007
GNAI3	0.0306557	0.0294223	0.0312811	0.0325729	0.0297897	0.0289856	0.0268015	0.038374	0.0331719	0.0290486	0.029893	0.0247195	0.0245979	0.0228973	0.0196185	0.0262518	0.0300619	0.0252324	0.0279256	0.0282342	0.0240251	0.0259749	0.0240492	0.0292002	0.023403	0.0317021	0.0235777	0.020914	0.0281928	0.027562	0.0256775	0.0247297	0.0255132	0.0330377	0.0332842	0.0296215
AMPD2	0.0266088	0.0414052	0.0365629	0.0156373	0.0138337	0.0293797	0.015954	0.0113035	0.0142979	0.011158	0.0259385	0.0359089	0.0309885	0.0353265	0.0303563	0.0257747	0.0231281	0.0266455	0.0143621	0.0193722	0.0395036	0.0332445	0.0142789	0.0469216	0.0555977	0.0102098	0.0457486	0.0556549	0.0108583	0.0145168	0.0280722	0.0107775	0.0478436	0.0428738	0.0507753	0.00918052
GSTM4	0.0103442	0.00672331	0.00130297	0.0188337	0.0145148	0.0101656	0.0205613	0.0167043	0.0181872	0.069816	0.0134673	0.0032436	0.002781	0.00264229	0.0032671	0.0151297	0.00656248	0	0.00493079	0.00786182	0.00414498	0.00492643	0.00143235	0.0100018	0.178544	0.0200251	0.0602713	0.023422	0.0302566	0.0624842	0.0329651	0.0213401	0.114457	0.0965899	0.0811917	0.0109081
GSTM2	0.0136589	0.00514157	0.00853897	0.0156154	0.0260522	0.010762	0.0140964	0.032311	0.0302517	0.021644	0.0299359	0.0323217	0.0338096	0.0381237	0.0263265	0.025314	0.0393617	0	0.0232218	0.0310653	0.021131	0.0316957	0.0275136	0.029902	0.0464696	0.0195169	0.0296253	0.0262961	0.03213	0.0294654	0.0245721	0.0166213	0.0758822	0.0615859	0.0526603	0.0173803
GSTM5	0.0134304	0.0120721	0.00320578	0.0194203	0.00691029	0.00544803	0.0330573	0.0154631	0.0232446	0.0223681	0.0096077	0.00533525	0.00113462	0.00474777	0	0	0	0	0.00446839	0.00821337	0.00309904	0.00167628	0	0.00414865	0.0323694	0.0223655	0.0592627	0.0240981	0.0341951	0.115669	0.0473292	0.0200578	0.156669	0.137184	0.131368	0.0223822
GSTM3	0.0272577	0.0334491	0.0310672	0.0263067	0.0204585	0.0205527	0.018833	0.0339919	0.0259214	0.0266188	0.0239598	0.0280308	0.0369047	0.0331737	0.0491398	0.0338741	0.022554	0.0454245	0.0222994	0.0164898	0.0276994	0.0308596	0.0246213	0.0344616	0.0266569	0.0218093	0.0215353	0.0345766	0.0239714	0.0233275	0.0303123	0.022945	0.022642	0.0248274	0.0273436	0.0261031
CSF1	0.00423458	0.00308147	0.0106538	0.00413235	0.00497434	0.00256736	0.00683287	0	0	0.0224993	0.0023681	0	0	0.00115282	0.00470683	0.0100555	0	0	0.00231718	0.0030299	0.0036087	0	0.0058875	0.0171553	0.724938	0	0.0109741	0.0447191	0.00176088	0.00880727	0.0046291	0.00341153	0.0223807	0.0271748	0.0419468	0
AHCYL1	0.0191975	0.0210348	0.0236461	0.0250877	0.0340703	0.0449719	0.0303294	0.0344021	0.0404436	0.025846	0.0266303	0.0209896	0.0247013	0.0248126	0.0270665	0.0260969	0.0334143	0.00888959	0.0264704	0.0260715	0.0269022	0.0253388	0.0290413	0.031537	0.0292198	0.0336267	0.030304	0.0301116	0.0312799	0.0299817	0.0252689	0.0237607	0.0252588	0.028296	0.0347301	0.0211699
STRIP1	0.0349722	0.0392129	0.0408592	0.027237	0.0245732	0.0218407	0.00983036	0.0215875	0.019881	0.0199512	0.0349052	0.034411	0.0421633	0.0374229	0.0444899	0.0456032	0.0237453	0.018041	0.0290296	0.0248344	0.0447404	0.0431162	0.0474765	0.0422769	0.00953458	0.0176274	0.0141037	0.0330561	0.0139415	0.0164608	0.0191454	0.0171411	0.0228592	0.0250204	0.0194236	0.0194854
[truncated: 15,695 more rows]

## Sheet: S3
Table S3. hg38 coordinates of OCRs identified in developing neurons of the caudal ganglionic eminence
chr	start	end
chr1	3900525	3901026
chr1	6785086	6785587
chr1	16613321	16613822
chr1	16904666	16905167
[truncated: 77,461 more rows]

## Sheet: S4
Table S4. hg38 coordinates of OCRs identified in developing neurons of the lateral ganglionic eminence
[truncated: 86,552 more rows]

[truncated: 4 more sheets: S5, S6, S7, S8]
